# Supplementary material for: QTAIM analysis dataset for non-covalent interactions in furan clusters
Source: Data Brief. 2021 Dec 24;40:107766. doi: 10.1016/j.dib.2021.107766 (PMC8718740; doi:10.1016/j.dib.2021.107766)
Supplement: Supplementary Data S1 — Supplementary Raw Research Data. This is open data under the CC BY license http://creativecommons.org/licenses/by/4.0/ [file mmc1.xlsx]

## Sheet: Sheet1
	Furan2_1
	BCP #	Name	Atoms	Rho	DelSqRho	Ellipticity	K	BPL - GBL_I
	1	BCP1	C1 - C2	0.27618	-0.602474	0.175101	0.246575	0.001145
	2	BCP2	C2 - C3	0.31011	-0.731004	0.33347	0.30549	0.00052
	3	BCP3	C1 - C4	0.310055	-0.730962	0.332401	0.305389	0.000505
	4	BCP4	C3 - O5	0.266634	-0.123304	0.125211	0.406491	0.00099
	5	BCP5	C4 - O5	0.266033	-0.123336	0.121806	0.405217	0.001012
	6	BCP6	C1 - H6	0.273567	-1.01751	0.020725	0.297356	4.8e-05
	7	BCP7	C2 - H7	0.272923	-1.01081	0.021089	0.295935	4.1e-05
	8	BCP8	C4 - C13	0.011187	0.03171	0.047368	-0.001247	0.043503
	9	BCP9	C4 - H8	0.279877	-1.08354	0.061356	0.310058	0.000526
	10	BCP10	C3 - H9	0.279346	-1.07779	0.062735	0.308932	0.000502
	11	BCP11	C1 - C10	0.0074	0.020708	8.00299	-0.000617	1.21569
	12	BCP12	C10 - C11	0.276179	-0.602473	0.175101	0.246575	0.001145
	13	BCP13	C11 - C12	0.31011	-0.731005	0.333471	0.30549	0.00052
	14	BCP14	C10 - C13	0.310055	-0.730963	0.332401	0.305389	0.000505
	15	BCP15	C12 - O14	0.266634	-0.123304	0.125211	0.406491	0.00099
	16	BCP16	C13 - O14	0.266033	-0.123337	0.121806	0.405217	0.001012
	17	BCP17	C10 - H15	0.273567	-1.01751	0.020725	0.297356	4.8e-05
	18	BCP18	C11 - H16	0.272923	-1.01081	0.021089	0.295935	4.1e-05
	19	BCP19	C13 - H17	0.279877	-1.08354	0.061356	0.310058	0.000526
	20	BCP20	C12 - H18	0.279346	-1.07779	0.062735	0.308932	0.000502
	Furan2_2
	1	BCP1	C1 - C2	0.275523	-0.599897	0.175073	0.245575	0.001138
	2	BCP2	C2 - C3	0.310556	-0.732889	0.334628	0.306239	0.000494
	3	BCP3	C1 - C4	0.309736	-0.72907	0.333909	0.304774	0.00053
	4	BCP4	C3 - O5	0.266105	-0.110279	0.119459	0.4054	0.001038
	5	BCP5	C4 - O5	0.266988	-0.122991	0.126074	0.407294	0.001007
	6	BCP6	C1 - H6	0.272792	-1.00982	0.022001	0.295713	4.1e-05
	7	BCP7	C2 - C13	0.008572	0.026239	2.64888	-0.000997	0.253874
	8	BCP8	C2 - H7	0.273493	-1.01725	0.020712	0.297171	5.1e-05
	9	BCP9	C4 - H8	0.279213	-1.07713	0.06268	0.308694	0.000493
	10	BCP10	C3 - C10	0.008881	0.026027	0.927144	-0.000977	0.215026
	11	BCP11	C3 - H9	0.280555	-1.09107	0.059601	0.311585	0.000517
	12	BCP12	C10 - C11	0.275332	-0.599179	0.174627	0.245276	0.001145
	13	BCP13	C11 - C12	0.309824	-0.729332	0.334287	0.304904	0.00053
	14	BCP14	C10 - C13	0.310597	-0.733132	0.334073	0.306247	0.000493
	15	BCP15	C12 - O14	0.267079	-0.122684	0.125749	0.407506	0.001009
	16	BCP16	C13 - O14	0.266168	-0.108886	0.118814	0.405538	0.001043
	17	BCP17	C10 - H15	0.273432	-1.01711	0.020661	0.29709	5.2e-05
	18	BCP18	C11 - H16	0.27277	-1.0093	0.02215	0.295664	4.3e-05
	19	BCP19	C13 - H17	0.280581	-1.09181	0.059652	0.311714	0.000512
	20	BCP20	C12 - H18	0.279231	-1.07733	0.06248	0.30873	0.000493
	Furan2_3
	1	BCP1	C1 - C2	0.27487	-0.59733	0.174752	0.244587	0.001173
	2	BCP2	C2 - C3	0.31031	-0.731551	0.334494	0.305741	0.000499
	3	BCP3	C1 - C4	0.310429	-0.73155	0.337423	0.30596	0.000519
	4	BCP4	C3 - O5	0.266045	-0.121141	0.121743	0.405242	0.001027
	5	BCP5	C4 - O5	0.26655	-0.122151	0.120986	0.406287	0.00101
	6	BCP6	C1 - H6	0.27265	-1.0074	0.022777	0.295389	4.9e-05
	7	BCP7	C2 - C13	0.008467	0.025568	0.846454	-0.001017	0.043886
	8	BCP8	C2 - H7	0.273492	-1.01664	0.020577	0.297144	5.4e-05
	9	BCP9	C4 - H8	0.279565	-1.08122	0.06145	0.309437	0.000497
	10	BCP10	C3 - O14	0.009052	0.03348	5.16194	-0.001163	0.124966
	11	BCP11	C3 - H9	0.280231	-1.08746	0.060912	0.310926	0.000521
	12	BCP12	C10 - C11	0.275683	-0.599717	0.177792	0.245805	0.001174
	13	BCP13	C11 - C12	0.309534	-0.728221	0.331637	0.304224	0.000536
	14	BCP14	C10 - C13	0.309786	-0.729341	0.332021	0.304657	0.000526
	15	BCP15	C12 - O14	0.267671	-0.11729	0.119918	0.408943	0.001054
	16	BCP16	C13 - O14	0.268063	-0.110092	0.118526	0.409852	0.001042
	17	BCP17	C10 - H15	0.272777	-1.0098	0.022109	0.295693	4.4e-05
	18	BCP18	C11 - H16	0.272712	-1.00934	0.022107	0.295564	4.3e-05
	19	BCP19	C13 - H17	0.279975	-1.08526	0.059561	0.310262	0.000457
	20	BCP20	C12 - H18	0.279712	-1.08364	0.060688	0.309856	0.000461
	Furan2_4
	1	BCP1	O1 - H12	0.007878	0.036527	5.37935	-0.001213	0.073916
	2	BCP2	O1 - C2	0.265931	-0.116642	0.118539	0.404863	0.001062
	3	BCP3	C2 - H3	0.280055	-1.08948	0.059818	0.310833	0.000496
	4	BCP4	C2 - C4	0.310216	-0.731157	0.334221	0.3056	0.000502
	5	BCP5	C2 - H12	0.008541	0.029375	3.08668	-0.001007	0.637013
	6	BCP6	C4 - H5	0.273439	-1.01845	0.021416	0.297176	4.7e-05
	7	BCP7	C4 - C6	0.275018	-0.598157	0.174469	0.244781	0.001115
	8	BCP8	C6 - C8	0.310216	-0.731156	0.334222	0.305599	0.000502
	9	BCP9	C8 - H12	0.008541	0.029374	3.08899	-0.001007	0.63741
	10	BCP10	C6 - H7	0.273439	-1.01845	0.021416	0.297176	4.7e-05
	11	BCP11	O1 - C8	0.265931	-0.11664	0.118539	0.404863	0.001062
	12	BCP12	C8 - H9	0.280055	-1.08948	0.059817	0.310833	0.000496
	13	BCP13	C11 - H12	0.280858	-1.10156	0.057465	0.313297	0.000507
	14	BCP14	O10 - C11	0.26489	-0.114064	0.106254	0.402474	0.001156
	15	BCP15	O10 - C17	0.266763	-0.126389	0.125766	0.406753	0.001019
	16	BCP16	O1 - H14	0.006106	0.024022	0.522157	-0.000982	0.219059
	17	BCP17	C11 - C13	0.310504	-0.733391	0.332578	0.306096	0.000482
	18	BCP18	C15 - C17	0.310314	-0.731351	0.336685	0.305832	0.000532
	19	BCP19	C13 - H14	0.2738	-1.02125	0.021104	0.297858	5.5e-05
	20	BCP20	C13 - C15	0.275165	-0.59882	0.173129	0.244907	0.001119
	21	BCP21	C15 - H16	0.272715	-1.00958	0.021468	0.29551	4.5e-05
	22	BCP22	C17 - H18	0.279361	-1.07882	0.062209	0.308973	0.000499
	Furan2_5
	1	BCP1	O1 - C2	0.267007	-0.126728	0.124891	0.407309	0.00102
	2	BCP2	O1 - C8	0.26487	-0.11225	0.104591	0.402474	0.001164
	3	BCP3	C2 - H3	0.279386	-1.07948	0.0619	0.309049	0.000495
	4	BCP4	C2 - C4	0.310279	-0.731049	0.336607	0.305716	0.00053
	5	BCP5	C6 - C8	0.310721	-0.735042	0.333182	0.306222	0.000494
	6	BCP6	C4 - C6	0.275215	-0.599015	0.174148	0.245003	0.00117
	7	BCP7	C4 - H5	0.272727	-1.00974	0.021551	0.295554	4.6e-05
	8	BCP8	C6 - H7	0.273266	-1.01268	0.021532	0.296436	5.1e-05
	9	BCP9	C8 - H9	0.281025	-1.10379	0.057634	0.313749	0.000525
	10	BCP10	O10 - C11	0.267009	-0.115019	0.118438	0.407419	0.00107
	11	BCP11	C11 - H12	0.280127	-1.09031	0.059479	0.310994	0.000469
	12	BCP12	C11 - C13	0.310011	-0.730509	0.333702	0.305198	0.00051
	13	BCP13	C13 - H14	0.273249	-1.01635	0.021455	0.296805	4.4e-05
	14	BCP14	H9 - C17	0.010229	0.031771	1.53708	-0.00092	0.464075
	15	BCP15	C13 - C15	0.275361	-0.599052	0.176076	0.245302	0.001114
	16	BCP16	C15 - C17	0.309566	-0.728332	0.333296	0.304418	0.00052
	17	BCP17	C15 - H16	0.273466	-1.01801	0.0216	0.297132	4.4e-05
	18	BCP18	O10 - C17	0.266722	-0.123606	0.119582	0.40668	0.001071
	19	BCP19	C17 - H18	0.279823	-1.08703	0.061137	0.310357	0.000485
	Furan2_6
	1	BCP1	O1 - C2	0.265451	-0.121973	0.123311	0.403693	0.00101
	2	BCP2	O1 - H12	0.010013	0.033723	0.049626	-0.000476	0.012088
	3	BCP3	C2 - H3	0.279505	-1.08163	0.061602	0.309413	0.000523
	4	BCP4	C2 - C4	0.310905	-0.733827	0.337257	0.30699	0.000511
	5	BCP5	O1 - C8	0.26323	-0.110958	0.104892	0.398849	0.001131
	6	BCP6	C4 - H5	0.27308	-1.01443	0.02118	0.296366	4.6e-05
	7	BCP7	C4 - C6	0.275005	-0.598848	0.172271	0.244621	0.001151
	8	BCP8	C6 - C8	0.311413	-0.736779	0.334333	0.307578	0.000492
	9	BCP9	C8 - H9	0.280967	-1.10578	0.057524	0.313786	0.000522
	10	BCP10	C6 - H7	0.273193	-1.01551	0.020783	0.296606	5.2e-05
	11	BCP11	H9 - O10	0.010013	0.033723	0.049626	-0.000476	0.012088
	12	BCP12	O10 - C11	0.26323	-0.110958	0.104892	0.398849	0.001131
	13	BCP13	C11 - H12	0.280967	-1.10578	0.057524	0.313786	0.000522
	14	BCP14	C13 - C15	0.275005	-0.598848	0.172271	0.244621	0.001151
	15	BCP15	C11 - C13	0.311413	-0.736779	0.334333	0.307578	0.000492
	16	BCP16	C13 - H14	0.273193	-1.01551	0.020783	0.296606	5.2e-05
	17	BCP17	C15 - C17	0.310905	-0.733827	0.337257	0.30699	0.000511
	18	BCP18	C15 - H16	0.27308	-1.01443	0.02118	0.296366	4.6e-05
	19	BCP19	O10 - C17	0.265451	-0.121973	0.123311	0.403693	0.00101
	20	BCP20	C17 - H18	0.279505	-1.08163	0.061602	0.309413	0.000523
	Furan3_0
	1	BCP1	C2 - H27	0.007983	0.030469	4.4807	-0.001465	0.429527
	2	BCP2	O1 - C2	0.264123	-0.101246	0.098177	0.400788	0.001175
	3	BCP3	C2 - H3	0.281279	-1.11062	0.054763	0.314748	0.000519
	4	BCP4	C2 - C4	0.310765	-0.735627	0.329336	0.306479	0.000458
	5	BCP5	C4 - H5	0.273844	-1.02335	0.020785	0.298123	6.1e-05
	6	BCP6	C6 - C8	0.309117	-0.726542	0.332546	0.303775	0.000542
	7	BCP7	C4 - C6	0.275254	-0.598604	0.175193	0.245173	0.001114
	8	BCP8	C6 - H7	0.273047	-1.01319	0.021833	0.296249	4.1e-05
	9	BCP9	O1 - C8	0.26654	-0.13262	0.123986	0.406154	0.001027
	10	BCP10	C8 - H9	0.279403	-1.08031	0.062367	0.309244	0.000495
	11	BCP11	H3 - C17	0.00882	0.031837	7.57038	-0.001234	0.576502
	12	BCP12	H3 - C11	0.009553	0.031083	2.08609	-0.000952	0.59597
	13	BCP13	O10 - C11	0.266704	-0.129661	0.124659	0.406559	0.001042
	14	BCP14	C11 - H12	0.279477	-1.0812	0.062078	0.309414	0.000494
	15	BCP15	C11 - C13	0.309077	-0.726273	0.33214	0.303615	0.000536
	16	BCP16	C13 - C15	0.275257	-0.598507	0.176025	0.245232	0.001135
	17	BCP17	C13 - H14	0.273134	-1.01363	0.021828	0.296394	4.2e-05
	18	BCP18	C15 - C17	0.310864	-0.736431	0.330601	0.306578	0.000463
	19	BCP19	C15 - H16	0.273722	-1.02023	0.021087	0.297689	6.3e-05
	20	BCP20	O10 - C17	0.264508	-0.101312	0.104548	0.401717	0.00116
	21	BCP21	C17 - H18	0.281454	-1.10897	0.056376	0.314607	0.000561
	22	BCP22	H18 - O19	0.010164	0.036322	0.94799	-0.000489	0.023065
	23	BCP23	O19 - C20	0.26608	-0.136092	0.125682	0.405134	0.001032
	24	BCP24	C20 - H21	0.279337	-1.0798	0.062868	0.309183	0.000499
	25	BCP25	C20 - C22	0.309204	-0.726879	0.333067	0.303859	0.000544
	26	BCP26	C22 - H23	0.272786	-1.01003	0.021381	0.295693	4.2e-05
	27	BCP27	C22 - C24	0.275535	-0.599838	0.175492	0.245623	0.001139
	28	BCP28	C24 - C26	0.31103	-0.736938	0.329803	0.306948	0.000457
	29	BCP29	C24 - H25	0.273825	-1.0234	0.020032	0.29812	6.5e-05
	30	BCP30	C8 - H27	0.010075	0.031555	1.33673	-0.000937	0.338605
	31	BCP31	O19 - C26	0.263551	-0.103837	0.101492	0.399422	0.001165
	32	BCP32	C26 - H27	0.281006	-1.10822	0.056021	0.314276	0.000531
	Furan3_01
	1	BCP1	C1 - C2	0.275478	-0.599375	0.17664	0.245524	0.001136
	2	BCP2	C1 - H18	0.009198	0.033269	17.4046	-0.00122	0.452221
	3	BCP3	C2 - C3	0.30895	-0.725623	0.332019	0.303434	0.000546
	4	BCP4	C1 - C4	0.310563	-0.73384	0.329503	0.305774	0.000477
	5	BCP5	C3 - O5	0.267072	-0.13864	0.124346	0.407395	0.001037
	6	BCP6	C4 - O5	0.264444	-0.100012	0.098968	0.401777	0.001177
	7	BCP7	C1 - H6	0.273614	-1.01963	0.020539	0.297513	5.3e-05
	8	BCP8	C2 - H7	0.273149	-1.01355	0.021899	0.296369	4e-05
	9	BCP9	C4 - H8	0.281434	-1.11265	0.05586	0.315277	0.000495
	10	BCP10	C3 - H9	0.279406	-1.07953	0.062322	0.30916	0.000486
	11	BCP11	C10 - C11	0.275343	-0.598746	0.176907	0.245322	0.00115
	12	BCP12	C3 - H18	0.010151	0.03227	1.90064	-0.000939	0.663106
	13	BCP13	C11 - C12	0.310525	-0.733831	0.329468	0.305632	0.00048
	14	BCP14	C10 - C13	0.308797	-0.724908	0.331868	0.303122	0.000553
	15	BCP15	C12 - O14	0.264695	-0.101097	0.09774	0.402383	0.001195
	16	BCP16	C13 - O14	0.267752	-0.137767	0.12437	0.408976	0.001043
	17	BCP17	C10 - H15	0.273083	-1.01264	0.022304	0.296217	4e-05
	18	BCP18	C11 - H16	0.273497	-1.01832	0.020924	0.297264	5.3e-05
	19	BCP19	C13 - H17	0.279326	-1.07879	0.062255	0.30898	0.000479
	20	BCP20	C12 - H18	0.281554	-1.11328	0.055744	0.315391	0.00047
	21	BCP21	H8 - C20	0.010352	0.032785	2.10088	-0.000957	0.795126
	22	BCP22	C19 - C20	0.274915	-0.596983	0.177042	0.24467	0.00118
	23	BCP23	C20 - C21	0.309101	-0.725893	0.332813	0.303445	0.000536
	24	BCP24	C13 - H26	0.010631	0.032702	1.90662	-0.000902	1.15894
	25	BCP25	C19 - C22	0.309922	-0.730519	0.328969	0.304422	0.000503
	26	BCP26	C22 - O23	0.265715	-0.106704	0.097597	0.404665	0.001196
	27	BCP27	C21 - O23	0.26811	-0.128357	0.120732	0.409864	0.001074
	28	BCP28	C19 - H24	0.273	-1.0119	0.022137	0.29611	5e-05
	29	BCP29	C20 - H25	0.273025	-1.01212	0.022538	0.296135	4.4e-05
	30	BCP30	C22 - H26	0.281264	-1.11078	0.055944	0.314882	0.000459
	31	BCP31	C21 - H27	0.279886	-1.08639	0.060125	0.310327	0.000457
	Furan3_06
	1	BCP1	C1 - C2	0.275742	-0.600733	0.17287	0.246015	0.001014
	2	BCP2	C2 - C3	0.310672	-0.735712	0.326595	0.306817	0.000433
	3	BCP3	C1 - C4	0.308827	-0.725632	0.331124	0.303295	0.00056
	4	BCP4	C3 - H17	0.008684	0.034812	1.36474	-0.001569	0.260066
	5	BCP5	C4 - O5	0.266534	-0.133389	0.125529	0.406206	0.001041
	6	BCP6	C3 - O5	0.264485	-0.106787	0.112316	0.401701	0.001125
	7	BCP7	C1 - H6	0.272881	-1.011	0.021498	0.295818	3.7e-05
	8	BCP8	C2 - H7	0.274692	-1.03785	0.0184	0.300728	5.5e-05
	9	BCP9	C4 - H8	0.279324	-1.07915	0.062977	0.309064	0.000482
	10	BCP10	C3 - H9	0.281065	-1.10195	0.058413	0.313252	0.00055
	11	BCP11	C13 - H27	0.008563	0.034957	6.05131	-0.001371	0.14183
	12	BCP12	C10 - C11	0.275139	-0.59828	0.175524	0.244973	0.001163
	13	BCP13	C11 - C12	0.309189	-0.726483	0.332765	0.303784	0.000544
	14	BCP14	C4 - H17	0.009917	0.034026	1.26404	-0.001026	0.072129
	15	BCP15	C10 - C13	0.310452	-0.733136	0.330153	0.305443	0.000488
	16	BCP16	C13 - O14	0.265087	-0.10407	0.098459	0.403245	0.001187
	17	BCP17	C12 - O14	0.267008	-0.138435	0.121853	0.40725	0.001071
	18	BCP18	C10 - H15	0.273157	-1.01436	0.021364	0.296529	5.1e-05
	19	BCP19	C11 - H16	0.273217	-1.01438	0.02195	0.296553	4.4e-05
	20	BCP20	C13 - H17	0.281257	-1.11158	0.054867	0.314845	0.000519
	21	BCP21	C12 - H18	0.279561	-1.08269	0.061442	0.30963	0.000482
	22	BCP22	H7 - C22	0.009275	0.02872	1.6022	-0.00089	0.519477
	23	BCP23	C19 - C20	0.275009	-0.597834	0.175004	0.244794	0.00117
	24	BCP24	H9 - O23	0.006527	0.026778	1.43266	-0.001184	0.515547
	25	BCP25	C12 - H27	0.010759	0.035228	1.10211	-0.001019	0.145833
	26	BCP26	C20 - C21	0.310945	-0.735697	0.331027	0.306446	0.000477
	27	BCP27	C19 - C22	0.309451	-0.727781	0.333534	0.304315	0.000534
	28	BCP28	C21 - O23	0.264195	-0.099604	0.097317	0.401168	0.001178
	29	BCP29	C22 - O23	0.266657	-0.131572	0.123065	0.406435	0.001024
	30	BCP30	C19 - H24	0.273027	-1.01252	0.022214	0.296207	4.5e-05
	31	BCP31	C20 - H25	0.273174	-1.01428	0.021361	0.296516	5.6e-05
	32	BCP32	C22 - H26	0.279497	-1.0811	0.061793	0.309414	0.000496
	33	BCP33	C21 - H27	0.281579	-1.1132	0.055583	0.315417	0.000541
	Furan3_03
	1	BCP1	C1 - C2	0.276311	-0.605275	0.171569	0.247004	0.000989
	2	BCP2	C2 - C3	0.309362	-0.72772	0.332068	0.304459	0.000546
	3	BCP3	C1 - C4	0.310935	-0.735408	0.330255	0.307338	0.000446
	4	BCP4	C3 - O5	0.265233	-0.137695	0.123875	0.403188	0.001022
	5	BCP5	C4 - O5	0.263986	-0.119991	0.117422	0.400493	0.001044
	6	BCP6	C1 - H6	0.274693	-1.03561	0.018804	0.300299	4e-05
	7	BCP7	C2 - H7	0.273388	-1.0167	0.020274	0.296908	3.4e-05
	8	BCP8	C4 - H8	0.280205	-1.09077	0.060046	0.311168	0.00054
	9	BCP9	C3 - H9	0.279297	-1.07888	0.063006	0.309033	0.000498
	10	BCP10	C12 - H27	0.008409	0.033539	0.560732	-0.001583	0.314403
	11	BCP11	C10 - C11	0.27532	-0.598851	0.176276	0.24525	0.001166
	12	BCP12	C3 - H18	0.009698	0.036098	5.2915	-0.001075	0.02272
	13	BCP13	O5 - H18	0.009717	0.038013	3.59772	-0.000721	0.04108
	14	BCP14	C11 - C12	0.310408	-0.732922	0.33011	0.305361	0.000494
	15	BCP15	C10 - C13	0.309123	-0.726304	0.332146	0.303673	0.000546
	16	BCP16	C12 - O14	0.265345	-0.103133	0.099218	0.403834	0.001179
	17	BCP17	C13 - O14	0.267127	-0.13973	0.122187	0.407524	0.00106
	18	BCP18	C10 - H15	0.273192	-1.01443	0.021926	0.296507	4.2e-05
	19	BCP19	C11 - H16	0.272954	-1.01171	0.021724	0.296068	4.9e-05
	20	BCP20	C13 - H17	0.279466	-1.08141	0.061859	0.309406	0.000487
	21	BCP21	C12 - H18	0.281615	-1.11266	0.054725	0.315289	0.000515
	22	BCP22	C19 - C20	0.275752	-0.600571	0.176422	0.245992	0.001169
	23	BCP23	C13 - H27	0.010344	0.033486	1.06405	-0.000979	0.143941
	24	BCP24	C20 - C21	0.311011	-0.737343	0.329463	0.306686	0.000471
	25	BCP25	H6 - C22	0.009181	0.034408	10.0222	-0.001094	0.091929
	26	BCP26	C19 - C22	0.309138	-0.726639	0.332435	0.303702	0.000543
	27	BCP27	C21 - O23	0.264091	-0.102425	0.101563	0.40075	0.00117
	28	BCP28	C22 - O23	0.266533	-0.134773	0.125485	0.406202	0.001027
	29	BCP29	C19 - H24	0.272748	-1.00949	0.02163	0.295618	4.3e-05
	30	BCP30	C20 - H25	0.273568	-1.01808	0.020379	0.297341	6.1e-05
	31	BCP31	C22 - H26	0.279339	-1.07937	0.062896	0.309117	0.000494
	32	BCP32	C21 - H27	0.281281	-1.10881	0.056607	0.314569	0.000558
	Furan3_08
	1	BCP1	C1 - C2	0.275313	-0.598681	0.176817	0.245249	0.001175
	2	BCP2	C2 - C3	0.310188	-0.732098	0.3291	0.304936	0.000505
	3	BCP3	C1 - C4	0.309033	-0.725896	0.332547	0.303502	0.000547
	4	BCP4	C3 - O5	0.265642	-0.101371	0.096764	0.404559	0.00119
	5	BCP5	C4 - O5	0.267789	-0.136933	0.123814	0.409083	0.001039
	6	BCP6	C1 - H6	0.273048	-1.01262	0.022276	0.296204	4.3e-05
	7	BCP7	C2 - H7	0.272821	-1.01017	0.021979	0.295787	4.9e-05
	8	BCP8	C4 - H8	0.27936	-1.07933	0.062112	0.309076	0.00048
	9	BCP9	C3 - H9	0.281525	-1.11258	0.055519	0.315289	0.00045
	10	BCP10	C4 - H16	0.010294	0.031204	1.06048	-0.000914	0.246313
	11	BCP11	C10 - C11	0.27584	-0.601306	0.172754	0.246184	0.001012
	12	BCP12	C11 - C12	0.310814	-0.737055	0.325506	0.307167	0.00042
	13	BCP13	C10 - C13	0.308844	-0.725644	0.330947	0.303317	0.000556
	14	BCP14	C12 - H27	0.008672	0.035715	2.83995	-0.001623	0.207224
	15	BCP15	C13 - O14	0.266297	-0.132476	0.125136	0.405659	0.001044
	16	BCP16	C12 - O14	0.264983	-0.109195	0.11531	0.402847	0.001078
	17	BCP17	C10 - H15	0.272928	-1.01156	0.021229	0.295913	3.6e-05
	18	BCP18	C11 - H16	0.274714	-1.03778	0.019366	0.300697	6e-05
	19	BCP19	C13 - H17	0.279344	-1.07962	0.062913	0.309126	0.000484
	20	BCP20	C12 - H18	0.280636	-1.09434	0.059371	0.311946	0.000532
	21	BCP21	H9 - C22	0.010385	0.033001	1.75442	-0.000952	0.523029
	22	BCP22	C19 - C20	0.275337	-0.599014	0.175667	0.245294	0.001134
	23	BCP23	C13 - H27	0.010061	0.034671	1.28515	-0.001038	0.053165
	24	BCP24	C20 - C21	0.310642	-0.734114	0.330656	0.305926	0.000474
	25	BCP25	C19 - C22	0.309089	-0.726165	0.33226	0.303708	0.000547
	26	BCP26	C21 - O23	0.264575	-0.103091	0.100258	0.402089	0.001173
	27	BCP27	C22 - O23	0.266903	-0.140659	0.123445	0.406988	0.001051
	28	BCP28	C19 - H24	0.273211	-1.01424	0.021901	0.296506	4.1e-05
	29	BCP29	C20 - H25	0.273597	-1.01954	0.020525	0.297479	5.3e-05
	30	BCP30	C22 - H26	0.27938	-1.07948	0.062296	0.309125	0.000491
	31	BCP31	C21 - H27	0.281196	-1.11019	0.055479	0.314629	0.000537
	Furan3_09
	1	BCP1	C1 - C2	0.274973	-0.597061	0.177611	0.244769	0.001177
	2	BCP2	C2 - C3	0.308934	-0.725164	0.332485	0.30317	0.000542
	3	BCP3	C1 - C4	0.309905	-0.730181	0.329124	0.304395	0.000499
	4	BCP4	C4 - O5	0.265987	-0.103645	0.098331	0.405308	0.001215
	5	BCP5	C3 - O5	0.268147	-0.131185	0.121464	0.409942	0.001082
	6	BCP6	C1 - H6	0.273007	-1.01212	0.022128	0.29615	5e-05
	7	BCP7	C2 - H7	0.273029	-1.0119	0.022583	0.296129	4.4e-05
	8	BCP8	C4 - H8	0.281338	-1.11224	0.055376	0.31515	0.000466
	9	BCP9	C3 - H9	0.279766	-1.0849	0.060668	0.310061	0.000455
	10	BCP10	C10 - C11	0.274973	-0.597061	0.177611	0.244769	0.001177
	11	BCP11	C2 - H18	0.010345	0.032213	1.98148	-0.000904	0.927869
	12	BCP12	C11 - C12	0.309905	-0.730182	0.329125	0.304395	0.000499
	13	BCP13	C10 - C13	0.308934	-0.725164	0.332486	0.30317	0.000542
	14	BCP14	C12 - O14	0.265987	-0.103645	0.098331	0.405309	0.001215
	15	BCP15	C13 - O14	0.268146	-0.131187	0.121464	0.409941	0.001082
	16	BCP16	C10 - H15	0.273029	-1.0119	0.022584	0.296129	4.4e-05
	17	BCP17	C11 - H16	0.273007	-1.01212	0.022128	0.29615	5e-05
	18	BCP18	C13 - H17	0.279766	-1.0849	0.060668	0.310061	0.000455
	19	BCP19	C12 - H18	0.281338	-1.11224	0.055375	0.315149	0.000466
	20	BCP20	H8 - C20	0.010345	0.032214	1.98111	-0.000904	0.930081
	21	BCP21	C19 - C20	0.274973	-0.597061	0.17761	0.244769	0.001177
	22	BCP22	C20 - C21	0.308934	-0.725164	0.332486	0.30317	0.000542
	23	BCP23	C10 - H26	0.010345	0.032213	1.98123	-0.000904	0.925855
	24	BCP24	C19 - C22	0.309905	-0.73018	0.329124	0.304394	0.000499
	25	BCP25	C22 - O23	0.265988	-0.103641	0.09833	0.405309	0.001215
	26	BCP26	C21 - O23	0.268146	-0.131187	0.121465	0.409941	0.001082
	27	BCP27	C19 - H24	0.273007	-1.01212	0.022128	0.296151	5e-05
	28	BCP28	C20 - H25	0.273029	-1.0119	0.022583	0.296129	4.4e-05
	29	BCP29	C22 - H26	0.281338	-1.11224	0.055375	0.315149	0.000466
	30	BCP30	C21 - H27	0.279766	-1.0849	0.060668	0.310061	0.000455
	Furan3_10
	1	BCP1	C1 - C2	0.276192	-0.604286	0.171111	0.24685	0.000952
	2	BCP2	C2 - C3	0.310182	-0.731696	0.332715	0.306025	0.000495
	3	BCP3	C1 - C4	0.310306	-0.73273	0.326592	0.306449	0.000446
	4	BCP4	C3 - O5	0.264117	-0.127498	0.124486	0.400647	0.001015
	5	BCP5	C4 - O5	0.263947	-0.127941	0.123205	0.400326	0.001003
	6	BCP6	C1 - H6	0.274796	-1.0392	0.017866	0.300902	4.2e-05
	7	BCP7	C2 - H7	0.274127	-1.02584	0.018607	0.298594	4.5e-05
	8	BCP8	C4 - H8	0.279409	-1.0798	0.062805	0.309238	0.000534
	9	BCP9	C3 - H9	0.279539	-1.0822	0.062544	0.309649	0.000528
	10	BCP10	H6 - C11	0.009325	0.029355	2.16466	-0.000897	0.788079
	11	BCP11	C10 - C11	0.275118	-0.597956	0.176482	0.244974	0.001174
	12	BCP12	C11 - C12	0.309212	-0.726722	0.332318	0.30383	0.00054
	13	BCP13	C10 - C13	0.310413	-0.732642	0.329673	0.305324	0.000488
	14	BCP14	C13 - O14	0.264924	-0.10101	0.096809	0.402872	0.001194
	15	BCP15	C12 - O14	0.267581	-0.135258	0.123983	0.408632	0.00104
	16	BCP16	C10 - H15	0.273064	-1.01289	0.021777	0.296278	5.2e-05
	17	BCP17	C11 - H16	0.273028	-1.01248	0.022336	0.296186	4.3e-05
	18	BCP18	C13 - H17	0.281541	-1.11381	0.055226	0.31553	0.000497
	19	BCP19	C12 - H18	0.279367	-1.07935	0.061762	0.309077	0.000489
	20	BCP20	H17 - C22	0.010444	0.034236	1.65078	-0.001016	0.369462
	21	BCP21	C19 - C20	0.275045	-0.597711	0.176594	0.244853	0.001172
	22	BCP22	C3 - H27	0.009569	0.036622	4.46515	-0.00121	0.036204
	23	BCP23	O5 - H27	0.009561	0.036987	4.51076	-0.000704	0.076947
	24	BCP24	C20 - C21	0.310046	-0.731028	0.329951	0.304741	0.000499
	25	BCP25	C19 - C22	0.309118	-0.726032	0.33248	0.303543	0.000538
	26	BCP26	C21 - O23	0.265767	-0.107162	0.101109	0.404795	0.001192
	27	BCP27	C22 - O23	0.267827	-0.132716	0.121537	0.40921	0.001085
	28	BCP28	C19 - H24	0.273135	-1.01326	0.022319	0.296351	4.4e-05
	29	BCP29	C20 - H25	0.273103	-1.01347	0.021793	0.29636	4.9e-05
	30	BCP30	C22 - H26	0.279717	-1.08438	0.060701	0.309952	0.000465
	31	BCP31	C21 - H27	0.281683	-1.11162	0.05565	0.315259	0.000455
	Furan3_45
	1	BCP1	O1 - C2	0.266329	-0.133011	0.126401	0.405704	0.001051
	2	BCP2	C2 - H3	0.279451	-1.08107	0.062854	0.309428	0.00049
	3	BCP3	C2 - C4	0.308932	-0.72572	0.332001	0.303298	0.000542
	4	BCP4	C4 - C6	0.275626	-0.599629	0.177378	0.245792	0.001159
	5	BCP5	C4 - H5	0.272952	-1.0122	0.021375	0.296052	4.2e-05
	6	BCP6	C6 - C8	0.310836	-0.736311	0.330029	0.306376	0.000473
	7	BCP7	C6 - H7	0.273349	-1.01597	0.020804	0.296898	6.5e-05
	8	BCP8	O1 - C8	0.264539	-0.101375	0.103866	0.40177	0.001179
	9	BCP9	C8 - H9	0.281423	-1.10956	0.056905	0.314737	0.00057
	10	BCP10	O10 - C11	0.266329	-0.133013	0.126402	0.405704	0.001051
	11	BCP11	C11 - H12	0.279451	-1.08107	0.062855	0.309428	0.00049
	12	BCP12	C11 - C13	0.308932	-0.725719	0.332001	0.303298	0.000542
	13	BCP13	C13 - C15	0.275626	-0.599629	0.177378	0.245792	0.001159
	14	BCP14	C13 - H14	0.272952	-1.0122	0.021375	0.296051	4.2e-05
	15	BCP15	C15 - C17	0.310836	-0.736312	0.330029	0.306376	0.000473
	16	BCP16	C15 - H16	0.273349	-1.01596	0.020804	0.296898	6.5e-05
	17	BCP17	C2 - H18	0.009966	0.035519	2.27643	-0.001069	0.021158
	18	BCP18	O10 - C17	0.26454	-0.10137	0.103863	0.401772	0.001179
	19	BCP19	C17 - H18	0.281424	-1.10957	0.056905	0.314738	0.000569
	20	BCP20	H9 - C20	0.009966	0.035513	2.26923	-0.001069	0.021164
	21	BCP21	O19 - C20	0.266329	-0.133014	0.126402	0.405704	0.001051
	22	BCP22	C20 - H21	0.279451	-1.08107	0.062855	0.309428	0.00049
	23	BCP23	C20 - C22	0.308932	-0.725719	0.332003	0.303298	0.000542
	24	BCP24	C22 - C24	0.275626	-0.599628	0.177378	0.245792	0.001159
	25	BCP25	C22 - H23	0.272952	-1.0122	0.021375	0.296051	4.2e-05
	26	BCP26	C24 - C26	0.310836	-0.736311	0.330029	0.306375	0.000473
	27	BCP27	C24 - H25	0.273349	-1.01596	0.020804	0.296898	6.5e-05
	28	BCP28	C11 - H27	0.009967	0.035516	2.27092	-0.001069	0.021161
	29	BCP29	O19 - C26	0.26454	-0.10137	0.103863	0.401771	0.001179
	30	BCP30	C26 - H27	0.281423	-1.10956	0.056905	0.314736	0.00057
	Furan3_07
	1	BCP1	C1 - C2	0.276456	-0.605867	0.170613	0.247209	0.000948
	2	BCP2	C2 - C3	0.310187	-0.731875	0.332296	0.305934	0.000508
	3	BCP3	C1 - C4	0.310336	-0.733111	0.326683	0.306529	0.00045
	4	BCP4	C3 - O5	0.264225	-0.126333	0.123816	0.400901	0.001026
	5	BCP5	C4 - O5	0.263837	-0.128588	0.122371	0.400037	0.001012
	6	BCP6	C1 - H6	0.274718	-1.03797	0.018658	0.300626	3.7e-05
	7	BCP7	C2 - H7	0.27379	-1.02175	0.019352	0.297876	4e-05
	8	BCP8	C4 - H8	0.279406	-1.08004	0.062666	0.309242	0.000535
	9	BCP9	C3 - H9	0.279597	-1.08326	0.062172	0.309807	0.000524
	10	BCP10	C10 - C11	0.275463	-0.599515	0.17589	0.245489	0.001136
	11	BCP11	C13 - H26	0.009297	0.034032	8.83314	-0.001228	1.1138
	12	BCP12	C11 - C12	0.30908	-0.726151	0.332136	0.303682	0.000543
	13	BCP13	O5 - H17	0.010299	0.038093	0.98683	-0.000504	0.017198
	14	BCP14	C10 - C13	0.310574	-0.733966	0.330381	0.30583	0.000478
	15	BCP15	C12 - O14	0.266954	-0.139748	0.124171	0.407113	0.001047
	16	BCP16	C13 - O14	0.264633	-0.103962	0.100615	0.402189	0.001171
	17	BCP17	C10 - H15	0.273608	-1.01963	0.02055	0.297503	5.1e-05
	18	BCP18	C11 - H16	0.273256	-1.01472	0.021787	0.296593	4.1e-05
	19	BCP19	C13 - H17	0.282023	-1.11437	0.055529	0.315939	0.0005
	20	BCP20	C12 - H18	0.279394	-1.07952	0.062279	0.30914	0.00049
	21	BCP21	H6 - C22	0.007615	0.028899	10.4626	-0.001363	0.617571
	22	BCP22	H6 - C21	0.010226	0.031678	1.11676	-0.000945	0.247914
	23	BCP23	C19 - C20	0.275405	-0.598992	0.177024	0.245399	0.001175
	24	BCP24	C20 - C21	0.308966	-0.725629	0.33222	0.303355	0.000548
	25	BCP25	C12 - H26	0.010511	0.033946	1.65683	-0.000985	0.406321
	26	BCP26	C19 - C22	0.310364	-0.733079	0.329198	0.305261	0.000499
	27	BCP27	C21 - O23	0.267674	-0.136213	0.12506	0.408809	0.001036
	28	BCP28	C22 - O23	0.265373	-0.100261	0.095814	0.403941	0.001196
	29	BCP29	C19 - H24	0.272928	-1.01097	0.021919	0.295989	5e-05
	30	BCP30	C20 - H25	0.273058	-1.0127	0.022074	0.296217	4.2e-05
	31	BCP31	C22 - H26	0.281756	-1.11473	0.055441	0.315798	0.000456
	32	BCP32	C21 - H27	0.27934	-1.07896	0.062362	0.309021	0.000482
	Furan3_04
	1	BCP1	C1 - C2	0.275573	-0.600235	0.172085	0.245774	0.001032
	2	BCP2	C1 - C22	0.008898	0.024281	1.30442	-0.000892	0.637418
	3	BCP3	C2 - C3	0.309461	-0.728328	0.332208	0.304351	0.000553
	4	BCP4	C1 - C4	0.310537	-0.735389	0.324671	0.306551	0.000448
	5	BCP5	C3 - O5	0.267273	-0.123285	0.12762	0.407955	0.000997
	6	BCP6	C4 - O5	0.265525	-0.105165	0.11814	0.404201	0.001065
	7	BCP7	C1 - H6	0.274625	-1.03411	0.018491	0.300309	4.6e-05
	8	BCP8	C2 - H7	0.272498	-1.00568	0.02224	0.295009	4.2e-05
	9	BCP9	C4 - H8	0.280747	-1.092	0.060185	0.311941	0.000526
	10	BCP10	C3 - H9	0.279082	-1.07419	0.063109	0.308263	0.000489
	11	BCP11	H6 - C13	0.009376	0.030449	1.45325	-0.000968	0.258234
	12	BCP12	C10 - C11	0.275054	-0.598414	0.174204	0.244829	0.001154
	13	BCP13	C11 - C12	0.310217	-0.731145	0.333922	0.305678	0.000508
	14	BCP14	C10 - C13	0.310193	-0.731047	0.332538	0.305224	0.000505
	15	BCP15	C13 - O14	0.265069	-0.107241	0.107433	0.402935	0.001112
	16	BCP16	H8 - O14	0.00551	0.023483	0.884615	-0.001113	0.553225
	17	BCP17	C12 - O14	0.266154	-0.1266	0.12207	0.405432	0.001036
	18	BCP18	C10 - H15	0.273254	-1.01504	0.021743	0.296677	5e-05
	19	BCP19	C11 - H16	0.273379	-1.0171	0.021501	0.297011	4.6e-05
	20	BCP20	C13 - H17	0.281382	-1.10645	0.057281	0.314176	0.000464
	21	BCP21	C12 - H18	0.279662	-1.08257	0.060818	0.309689	0.000528
	22	BCP22	O5 - C19	0.008398	0.027704	0.982499	-0.000742	0.070449
	23	BCP23	C19 - C20	0.275575	-0.60026	0.174771	0.245623	0.001122
	24	BCP24	H17 - O23	0.008958	0.033283	0.308753	-0.001069	0.118248
	25	BCP25	C20 - C21	0.309877	-0.729507	0.333979	0.305102	0.000519
	26	BCP26	C19 - C22	0.310512	-0.732522	0.335071	0.306328	0.000498
	27	BCP27	C21 - O23	0.265938	-0.114148	0.123176	0.404889	0.001012
	28	BCP28	C22 - O23	0.265261	-0.112567	0.118996	0.403412	0.001021
	29	BCP29	C19 - H24	0.273576	-1.01737	0.020892	0.29732	5.1e-05
	30	BCP30	C20 - H25	0.272993	-1.01216	0.021424	0.296153	4.2e-05
	31	BCP31	C22 - H26	0.280164	-1.08701	0.059612	0.310726	0.000534
	32	BCP32	C21 - H27	0.27965	-1.08184	0.061317	0.309615	0.000497
	Furan3_02
	1	BCP1	C1 - C2	0.275218	-0.598587	0.174842	0.245093	0.001213
	2	BCP2	C2 - C3	0.310185	-0.731141	0.334699	0.305539	0.000531
	3	BCP3	C1 - C4	0.311112	-0.73692	0.331489	0.306873	0.000484
	4	BCP4	C3 - O5	0.266386	-0.121316	0.126001	0.405887	0.000987
	5	BCP5	C4 - O5	0.26448	-0.101701	0.107731	0.401713	0.001107
	6	BCP6	C1 - H6	0.272765	-1.00873	0.021786	0.295544	5.8e-05
	7	BCP7	C2 - H7	0.272556	-1.00687	0.022143	0.295172	4.6e-05
	8	BCP8	C4 - H8	0.280936	-1.10084	0.058159	0.313287	0.000576
	9	BCP9	C3 - H9	0.279356	-1.07751	0.061922	0.308862	0.00051
	10	BCP10	C10 - C11	0.275145	-0.597608	0.178943	0.245014	0.001135
	11	BCP11	C11 - C12	0.308375	-0.722668	0.330172	0.302104	0.000552
	12	BCP12	O5 - O14	0.008837	0.036119	0.782768	-0.000644	0.01343
	13	BCP13	C10 - C13	0.309468	-0.727822	0.330282	0.303809	0.000511
	14	BCP14	C13 - O14	0.267385	-0.103958	0.112164	0.408376	0.001187
	15	BCP15	C12 - O14	0.269025	-0.12253	0.122144	0.411994	0.001121
	16	BCP16	C10 - H15	0.273357	-1.01672	0.021658	0.296966	4.9e-05
	17	BCP17	C11 - H16	0.273117	-1.01306	0.022505	0.296328	4e-05
	18	BCP18	O5 - H17	0.006163	0.026036	1.10268	-0.001149	0.234294
	19	BCP19	C13 - H17	0.280736	-1.10019	0.057377	0.312727	0.000425
	20	BCP20	C12 - H18	0.279495	-1.08228	0.060716	0.309462	0.000432
	21	BCP21	H8 - C21	0.010676	0.035424	0.992497	-0.001024	0.060216
	22	BCP22	C19 - C20	0.275608	-0.59993	0.176517	0.245702	0.001166
	23	BCP23	C20 - C21	0.30902	-0.726093	0.331496	0.303481	0.000547
	24	BCP24	C11 - H26	0.010265	0.031763	2.32545	-0.00084	0.254534
	25	BCP25	C19 - C22	0.310466	-0.733536	0.328341	0.305373	0.00049
	26	BCP26	C21 - O23	0.267063	-0.138383	0.124027	0.407361	0.00105
	27	BCP27	C22 - O23	0.264606	-0.101193	0.097097	0.402154	0.001186
	28	BCP28	C19 - H24	0.273088	-1.01318	0.021167	0.296348	5.1e-05
	29	BCP29	C20 - H25	0.273095	-1.0136	0.021712	0.296309	4.2e-05
	30	BCP30	C22 - H26	0.281472	-1.11342	0.055583	0.315412	0.000489
	31	BCP31	C21 - H27	0.279405	-1.08043	0.062182	0.309263	0.000489
	Furan3_05
	1	BCP1	C1 - C2	0.275199	-0.599591	0.172811	0.244971	0.001158
	2	BCP2	C2 - C3	0.310374	-0.731742	0.335841	0.30601	0.000526
	3	BCP3	C1 - C4	0.311241	-0.738428	0.329634	0.3072	0.000475
	4	BCP4	C2 - H7	0.272852	-1.01155	0.021198	0.295847	4.5e-05
	5	BCP5	C4 - O5	0.262453	-0.106643	0.094944	0.397048	0.001216
	6	BCP6	C3 - H9	0.279265	-1.07839	0.061843	0.308806	0.000511
	7	BCP7	C3 - O5	0.265961	-0.128887	0.1239	0.404861	0.001006
	8	BCP8	C1 - H6	0.273586	-1.0177	0.020704	0.297256	5.8e-05
	9	BCP9	H8 - C13	0.006189	0.01885	0.516255	-0.000767	0.515495
	10	BCP10	C4 - H8	0.281466	-1.11316	0.055952	0.31547	0.000538
	11	BCP11	O5 - H15	0.006946	0.027801	0.39105	-0.001068	0.185742
	12	BCP12	C10 - C11	0.275986	-0.601882	0.174475	0.246258	0.001074
	13	BCP13	C11 - C12	0.308999	-0.726435	0.331013	0.303524	0.000552
	14	BCP14	O5 - H17	0.006897	0.028478	0.306749	-0.001158	0.244328
	15	BCP15	C10 - C13	0.310337	-0.734837	0.328311	0.306003	0.000457
	16	BCP16	C12 - O14	0.266586	-0.132627	0.124688	0.406345	0.00105
	17	BCP17	C13 - O14	0.265197	-0.105961	0.109298	0.403297	0.001146
	18	BCP18	C10 - H15	0.274561	-1.03263	0.020269	0.299885	6.5e-05
	19	BCP19	C11 - H16	0.272997	-1.01311	0.021104	0.296141	3.7e-05
	20	BCP20	C13 - H17	0.281206	-1.10547	0.05817	0.313854	0.000541
	21	BCP21	C12 - H18	0.279379	-1.08086	0.062692	0.309308	0.000486
	22	BCP22	H8 - C22	0.011147	0.03469	1.05647	-0.000951	0.198341
	23	BCP23	C19 - C20	0.275094	-0.597914	0.175907	0.244911	0.001161
	24	BCP24	C20 - C21	0.309725	-0.728996	0.333789	0.304718	0.00053
	25	BCP25	C12 - H26	0.010544	0.035974	1.33377	-0.001034	0.024614
	26	BCP26	C19 - C22	0.309903	-0.729948	0.331563	0.304586	0.000498
	27	BCP27	C21 - O23	0.267232	-0.128751	0.119268	0.407831	0.001056
	28	BCP28	C22 - O23	0.265365	-0.112321	0.104846	0.403771	0.001159
	29	BCP29	C19 - H24	0.273287	-1.01484	0.021516	0.296658	5.1e-05
	30	BCP30	C20 - H25	0.272888	-1.01114	0.022173	0.295949	4.3e-05
	31	BCP31	C22 - H26	0.280841	-1.10451	0.057369	0.313629	0.000527
	32	BCP32	C21 - H27	0.279825	-1.08585	0.059978	0.310221	0.000476
	Furan4_1
	1	BCP1	O1 - C2	0.266425	-0.120108	0.111489	0.406124	0.001122
	2	BCP2	C2 - H3	0.280209	-1.09416	0.058946	0.311652	0.000438
	3	BCP3	C2 - C4	0.309399	-0.727403	0.330965	0.303944	0.000527
	4	BCP4	C4 - H5	0.273046	-1.01301	0.022206	0.296246	4.6e-05
	5	BCP5	C4 - C6	0.274603	-0.595974	0.176616	0.244166	0.001144
	6	BCP6	C6 - C8	0.309734	-0.729134	0.329927	0.304277	0.000503
	7	BCP7	C6 - H7	0.273067	-1.01317	0.022265	0.296306	5e-05
	8	BCP8	O1 - C8	0.265884	-0.105128	0.100933	0.404991	0.001177
	9	BCP9	C8 - H9	0.280564	-1.10382	0.055578	0.313221	0.000483
	10	BCP10	C6 - H12	0.009597	0.029792	5.00282	-0.000824	0.080251
	11	BCP11	O10 - C11	0.263479	-0.106948	0.099306	0.399406	0.001156
	12	BCP12	C13 - H36	0.009886	0.032247	4.13104	-0.000961	0.275312
	13	BCP13	C11 - H12	0.281364	-1.1104	0.056254	0.314957	0.000555
	14	BCP14	C11 - C13	0.310607	-0.734829	0.326951	0.3063	0.000451
	15	BCP15	C13 - H14	0.274469	-1.02849	0.019925	0.299435	4.4e-05
	16	BCP16	O10 - C17	0.266413	-0.136735	0.123642	0.405892	0.001008
	17	BCP17	C13 - C15	0.275746	-0.601837	0.173614	0.246206	0.001024
	18	BCP18	C15 - C17	0.309238	-0.727016	0.331143	0.304177	0.000541
	19	BCP19	C15 - H16	0.273593	-1.01749	0.020901	0.297292	3.6e-05
	20	BCP20	C17 - H18	0.279327	-1.0776	0.062396	0.308898	0.000504
	21	BCP21	H3 - O19	0.006543	0.024252	0.136731	-0.000824	0.046818
	22	BCP22	H14 - O19	0.009117	0.033192	1.1194	-0.000714	0.045194
	23	BCP23	C13 - C20	0.006318	0.018006	3.06862	-0.000727	0.261976
	24	BCP24	O1 - H21	0.010211	0.036719	0.19101	-0.000943	0.075009
	25	BCP25	O19 - C20	0.262791	-0.097936	0.092231	0.397734	0.001197
	26	BCP26	O1 - O28	0.006181	0.025392	0.964102	-0.000745	0.041359
	27	BCP27	C20 - H21	0.283042	-1.12999	0.054498	0.318799	0.000558
	28	BCP28	C20 - H36	0.006243	0.018417	0.804212	-0.000693	0.521361
	29	BCP29	C20 - C22	0.311257	-0.737941	0.330277	0.307175	0.000479
	30	BCP30	C22 - H23	0.273387	-1.01829	0.020203	0.297129	5.8e-05
	31	BCP31	C24 - C26	0.309691	-0.728949	0.334112	0.304821	0.000533
	32	BCP32	C22 - C24	0.275259	-0.599207	0.173846	0.245151	0.001166
	33	BCP33	C24 - H25	0.272899	-1.01112	0.021582	0.29596	4.4e-05
	34	BCP34	O19 - C26	0.265743	-0.136635	0.124005	0.40437	0.000991
	35	BCP35	C26 - H27	0.279254	-1.07782	0.06258	0.308847	0.000524
	36	BCP36	H9 - C29	0.009201	0.02913	1.42955	-0.000894	0.363303
	37	BCP37	H21 - O28	0.008808	0.032596	0.050572	-0.000864	0.05187
	38	BCP38	O28 - C29	0.266425	-0.13395	0.123331	0.405894	0.001027
	39	BCP39	C29 - H30	0.279346	-1.07953	0.062236	0.30908	0.000496
	40	BCP40	H9 - C35	0.007831	0.028352	6.83924	-0.001231	0.807243
	41	BCP41	C29 - C31	0.308999	-0.726292	0.331566	0.3036	0.000552
	42	BCP42	C31 - C33	0.275365	-0.599273	0.175216	0.245351	0.00111
	43	BCP43	C31 - H32	0.272939	-1.01188	0.021929	0.296003	4e-05
	44	BCP44	O28 - C35	0.262742	-0.095102	0.090642	0.397818	0.00126
	45	BCP45	C33 - C35	0.310744	-0.736301	0.326529	0.306416	0.000458
	46	BCP46	C33 - H34	0.274126	-1.02627	0.020167	0.298747	6.5e-05
	47	BCP47	C35 - H36	0.281653	-1.11957	0.053346	0.316425	0.000505
	Furan4_2
	1	BCP1	C1 - C2	0.275151	-0.597945	0.173501	0.245134	0.001033
	2	BCP2	C2 - H27	0.010402	0.030881	1.81887	-0.000741	0.055025
	3	BCP3	C2 - C3	0.31061	-0.735521	0.325905	0.306529	0.000427
	4	BCP4	C1 - C4	0.309397	-0.727877	0.33258	0.30442	0.00052
	5	BCP5	C3 - O5	0.263008	-0.103343	0.101915	0.398308	0.001155
	6	BCP6	C4 - O5	0.265762	-0.127219	0.126112	0.404454	0.001003
	7	BCP7	C1 - H6	0.273285	-1.01517	0.021283	0.29669	3.8e-05
	8	BCP8	C3 - C13	0.006652	0.018429	2.10769	-0.000658	0.49463
	9	BCP9	C2 - H7	0.27444	-1.03418	0.01951	0.300019	7.7e-05
	10	BCP10	C4 - H8	0.279282	-1.07756	0.062753	0.308856	0.000514
	11	BCP11	C3 - H9	0.281611	-1.1137	0.056747	0.315341	0.000581
	12	BCP12	H7 - C12	0.008451	0.024389	0.95831	-0.000816	0.392001
	13	BCP13	C13 - H27	0.006542	0.020617	0.619409	-0.000916	0.168747
	14	BCP14	C10 - C11	0.275394	-0.59978	0.173794	0.245371	0.001134
	15	BCP15	H9 - O14	0.006903	0.027715	1.36864	-0.00118	0.491808
	16	BCP16	C11 - C12	0.309125	-0.726743	0.332444	0.303845	0.000552
	17	BCP17	C10 - C13	0.310828	-0.736834	0.327347	0.306542	0.000453
	18	BCP18	C13 - O14	0.26347	-0.098618	0.093763	0.399612	0.001223
	19	BCP19	C12 - O14	0.266716	-0.139412	0.125116	0.406585	0.001009
	20	BCP20	C10 - H15	0.274089	-1.02642	0.020617	0.298778	7e-05
	21	BCP21	C11 - H16	0.272733	-1.00948	0.022003	0.295589	3.9e-05
	22	BCP22	C13 - H17	0.281875	-1.11821	0.054973	0.316413	0.000575
	23	BCP23	C12 - H18	0.279154	-1.07667	0.062683	0.308593	0.000495
	24	BCP24	C21 - C31	0.007287	0.018262	0.667497	-0.000614	0.061649
	25	BCP25	C19 - C20	0.275352	-0.599135	0.176361	0.245352	0.001163
	26	BCP26	H15 - O23	0.006077	0.024854	0.835383	-0.001084	0.299118
	27	BCP27	C20 - C21	0.310419	-0.734928	0.326133	0.305545	0.000489
	28	BCP28	H17 - O23	0.007156	0.029312	0.197766	-0.001166	0.254109
	29	BCP29	C19 - C22	0.309153	-0.726733	0.33218	0.303748	0.000544
	30	BCP30	C21 - O23	0.263869	-0.098483	0.088891	0.400407	0.001247
	31	BCP31	C22 - O23	0.267388	-0.130371	0.123537	0.408182	0.00102
	32	BCP32	C19 - H24	0.272824	-1.01104	0.022104	0.295853	4.2e-05
	33	BCP33	C20 - H25	0.273098	-1.01237	0.021392	0.296267	5.4e-05
	34	BCP34	C22 - H26	0.279274	-1.07811	0.061899	0.308845	0.000488
	35	BCP35	C21 - H27	0.281798	-1.1201	0.053732	0.316667	0.00049
	36	BCP36	C31 - O32	0.263792	-0.111619	0.103756	0.400095	0.001135
	37	BCP37	H17 - C28	0.00973	0.030728	4.018	-0.000807	0.207861
	38	BCP38	C22 - H33	0.008473	0.024534	0.834825	-0.000887	0.26778
	39	BCP39	H17 - C29	0.0097	0.031473	4.16762	-0.000901	0.151636
	40	BCP40	C28 - C29	0.27493	-0.597083	0.173488	0.24474	0.001067
	41	BCP41	H9 - O32	0.008772	0.030801	0.227255	-0.000683	0.039899
	42	BCP42	C29 - C30	0.30959	-0.728318	0.3334	0.304547	0.00051
	43	BCP43	O5 - H35	0.008483	0.029674	0.25297	-0.000659	0.037013
	44	BCP44	C28 - C31	0.310362	-0.734641	0.325618	0.306109	0.000435
	45	BCP45	C30 - O32	0.265575	-0.119745	0.12036	0.404003	0.001039
	46	BCP46	C28 - H33	0.274484	-1.03191	0.020585	0.299846	7.7e-05
	47	BCP47	C29 - H34	0.273212	-1.01389	0.021392	0.2965	4.3e-05
	48	BCP48	C31 - H35	0.281567	-1.10941	0.057322	0.314822	0.000557
	49	BCP49	C30 - H36	0.279932	-1.08673	0.060564	0.310453	0.000493
	Furan4_3
	1	BCP1	C2 - H17	0.010592	0.031291	1.66054	-0.00086	0.504214
	2	BCP2	C1 - C2	0.275087	-0.597626	0.176278	0.24493	0.001121
	3	BCP3	C2 - C3	0.310127	-0.733036	0.326344	0.30525	0.000463
	4	BCP4	C1 - C4	0.309106	-0.726589	0.331089	0.303663	0.000541
	5	BCP5	C3 - O5	0.264094	-0.097599	0.092264	0.400798	0.001232
	6	BCP6	C4 - O5	0.267322	-0.128694	0.124071	0.4081	0.001024
	7	BCP7	C1 - H6	0.272986	-1.01267	0.021751	0.296128	3.9e-05
	8	BCP8	C2 - H7	0.273827	-1.02349	0.021626	0.298151	6.3e-05
	9	BCP9	C4 - H8	0.279375	-1.07875	0.06159	0.309023	0.000482
	10	BCP10	C3 - H9	0.281428	-1.11573	0.053924	0.31566	0.000508
	11	BCP11	C10 - C11	0.274991	-0.597732	0.175488	0.244784	0.001158
	12	BCP12	C11 - C12	0.309831	-0.729499	0.333044	0.30488	0.000512
	13	BCP13	C10 - C13	0.310027	-0.731825	0.329537	0.304955	0.000483
	14	BCP14	C13 - O14	0.264192	-0.107733	0.100998	0.401047	0.001182
	15	BCP15	C12 - O14	0.266423	-0.120605	0.118754	0.406005	0.001064
	16	BCP16	C13 - H35	0.010091	0.031925	2.19497	-0.000936	0.663647
	17	BCP17	C10 - H15	0.273438	-1.01538	0.022115	0.296928	5.4e-05
	18	BCP18	C11 - H16	0.273288	-1.01539	0.02163	0.296757	4.6e-05
	19	BCP19	C13 - H17	0.281088	-1.10825	0.056031	0.314464	0.000552
	20	BCP20	C12 - H18	0.280115	-1.08866	0.059198	0.310762	0.000502
	21	BCP21	H9 - C19	0.010415	0.031354	1.68064	-0.000852	0.480688
	22	BCP22	O14 - H27	0.007366	0.03049	0.772847	-0.001266	0.318615
	23	BCP23	C19 - C20	0.275913	-0.602883	0.172691	0.246443	0.000969
	24	BCP24	C20 - C21	0.310764	-0.736072	0.327635	0.307123	0.000431
	25	BCP25	C19 - C22	0.309179	-0.727118	0.330934	0.304159	0.000535
	26	BCP26	C22 - O23	0.2657	-0.131676	0.123057	0.404252	0.001002
	27	BCP27	C21 - O23	0.263861	-0.113055	0.114422	0.400292	0.00106
	28	BCP28	C19 - H24	0.273798	-1.02067	0.020837	0.297827	3.5e-05
	29	BCP29	C20 - H25	0.275261	-1.04048	0.018735	0.301477	5.3e-05
	30	BCP30	C22 - H26	0.279386	-1.07892	0.062694	0.309091	0.000509
	31	BCP31	C21 - H27	0.280799	-1.09561	0.060031	0.312347	0.000593
	32	BCP32	O5 - H33	0.006883	0.027929	0.459596	-0.001091	0.196253
	33	BCP33	H9 - C28	0.005606	0.018548	0.405883	-0.000934	0.165168
	34	BCP34	C19 - C29	0.005193	0.016081	3.57182	-0.000758	0.655932
	35	BCP35	C28 - C29	0.275655	-0.600907	0.174367	0.245765	0.001132
	36	BCP36	H25 - O32	0.010233	0.035052	0.282426	-0.000408	0.022079
	37	BCP37	C29 - C30	0.309442	-0.728059	0.332681	0.304356	0.000553
	38	BCP38	C12 - O32	0.005667	0.020812	0.932468	-0.000844	0.018901
	39	BCP39	C28 - C31	0.310775	-0.736686	0.326774	0.306335	0.00046
	40	BCP40	C30 - O32	0.266545	-0.142087	0.124595	0.40622	0.001012
	41	BCP41	C31 - O32	0.263039	-0.102734	0.095787	0.398534	0.001196
	42	BCP42	C28 - H33	0.274165	-1.02493	0.020721	0.298642	6.3e-05
	43	BCP43	C29 - H34	0.272715	-1.00812	0.021623	0.295457	4e-05
	44	BCP44	O5 - C31	0.005631	0.023158	7.85665	-0.001075	0.378187
	45	BCP45	C31 - H35	0.281622	-1.11525	0.055752	0.315788	0.000562
	46	BCP46	C30 - H36	0.279144	-1.07642	0.062667	0.308583	0.000505
	Furan4_4
	1	BCP1	C1 - C2	0.275536	-0.600359	0.174604	0.245572	0.001133
	2	BCP2	C2 - C3	0.31086	-0.736827	0.328498	0.306552	0.000459
	3	BCP3	C1 - C4	0.309269	-0.727209	0.332604	0.304012	0.000556
	4	BCP4	C3 - O5	0.26329	-0.103436	0.097933	0.399172	0.001201
	5	BCP5	C4 - O5	0.266503	-0.142664	0.123929	0.406085	0.001031
	6	BCP6	C1 - H6	0.272744	-1.00857	0.021519	0.295516	3.9e-05
	7	BCP7	C2 - H7	0.274181	-1.02577	0.020691	0.29875	6.5e-05
	8	BCP8	C4 - H8	0.279201	-1.07783	0.06241	0.308795	0.000495
	9	BCP9	C3 - H9	0.282013	-1.11638	0.056348	0.31618	0.000515
	10	BCP10	C13 - H36	0.009283	0.030435	2.72461	-0.000996	0.554679
	11	BCP11	C10 - C11	0.274981	-0.597883	0.175301	0.244766	0.001166
	12	BCP12	H7 - O14	0.006831	0.027917	0.952693	-0.001163	0.349206
	13	BCP13	C11 - C12	0.309695	-0.72886	0.332597	0.304574	0.000524
	14	BCP14	C10 - C13	0.310031	-0.732292	0.327938	0.304903	0.000485
	15	BCP15	C13 - O14	0.263973	-0.106408	0.095944	0.400551	0.001212
	16	BCP16	C12 - O14	0.266886	-0.122246	0.118473	0.407071	0.001062
	17	BCP17	C10 - H15	0.273568	-1.01637	0.022164	0.297198	5.6e-05
	18	BCP18	C11 - H16	0.273114	-1.01355	0.021741	0.296385	4.6e-05
	19	BCP19	C2 - H17	0.005289	0.017635	0.162161	-0.000899	0.182911
	20	BCP20	C13 - H17	0.281292	-1.11226	0.05551	0.315175	0.000521
	21	BCP21	C12 - H18	0.280116	-1.08847	0.059144	0.310733	0.00049
	22	BCP22	H17 - C20	0.010653	0.03106	1.50122	-0.000879	0.764714
	23	BCP23	O5 - H27	0.011872	0.039503	0.283712	-0.000212	0.012727
	24	BCP24	C19 - C20	0.27523	-0.598436	0.17629	0.245164	0.00113
	25	BCP25	C20 - C21	0.310164	-0.733313	0.328518	0.305349	0.000469
	26	BCP26	C19 - C22	0.309188	-0.726858	0.331422	0.303812	0.00054
	27	BCP27	C21 - O23	0.26438	-0.100647	0.099351	0.401517	0.001197
	28	BCP28	C22 - O23	0.267404	-0.125918	0.124202	0.408305	0.001026
	29	BCP29	C19 - H24	0.272973	-1.01252	0.021674	0.296118	3.9e-05
	30	BCP30	C20 - H25	0.273938	-1.02229	0.021863	0.298208	6.3e-05
	31	BCP31	C22 - H26	0.27943	-1.0792	0.061443	0.30911	0.00048
	32	BCP32	C21 - H27	0.281832	-1.11343	0.055807	0.315658	0.000518
	33	BCP33	O23 - H34	0.007279	0.029051	0.40995	-0.001085	0.166761
	34	BCP34	H27 - C29	0.005369	0.019033	0.37075	-0.001081	0.361356
	35	BCP35	C28 - C29	0.27591	-0.601969	0.17433	0.246133	0.001084
	36	BCP36	C29 - C30	0.310416	-0.734771	0.327496	0.305852	0.000466
	37	BCP37	H9 - O32	0.010518	0.038157	1.22583	-0.000496	0.023188
	38	BCP38	C28 - C31	0.309589	-0.7288	0.332603	0.30477	0.000532
	39	BCP39	C30 - O32	0.263047	-0.106093	0.100429	0.398505	0.001167
	40	BCP40	C31 - O32	0.265507	-0.141706	0.124758	0.403747	0.001022
	41	BCP41	C28 - H33	0.273414	-1.01693	0.02015	0.297005	3.9e-05
	42	BCP42	C29 - H34	0.274343	-1.02651	0.020734	0.298992	6.2e-05
	43	BCP43	C31 - H35	0.279272	-1.07788	0.062871	0.308883	0.000517
	44	BCP44	C30 - H36	0.28116	-1.10987	0.05641	0.314611	0.000543
	Furan4_5
	1	BCP1	O1 - C2	0.26586	-0.125516	0.116868	0.404628	0.001072
	2	BCP2	C2 - H3	0.28002	-1.08974	0.059736	0.310859	0.000478
	3	BCP3	C2 - C4	0.309294	-0.726859	0.332818	0.303961	0.000533
	4	BCP4	C4 - H5	0.27315	-1.01339	0.022056	0.296387	4.5e-05
	5	BCP5	C4 - C6	0.274964	-0.597632	0.175894	0.244714	0.001129
	6	BCP6	C6 - C8	0.310573	-0.733346	0.331107	0.305919	0.000479
	7	BCP7	C6 - H7	0.27349	-1.01809	0.020949	0.297239	5.4e-05
	8	BCP8	O1 - C8	0.263917	-0.102789	0.099466	0.400531	0.001169
	9	BCP9	C8 - H9	0.280921	-1.10736	0.055665	0.314066	0.000525
	10	BCP10	C2 - H12	0.01051	0.03174	1.66809	-0.000889	0.942215
	11	BCP11	O10 - C11	0.264216	-0.101988	0.099734	0.401319	0.001189
	12	BCP12	C11 - H12	0.281081	-1.10869	0.056962	0.314435	0.000507
	13	BCP13	C11 - C13	0.309989	-0.732711	0.322612	0.305076	0.000447
	14	BCP14	C13 - H14	0.274386	-1.03229	0.01981	0.299804	4.4e-05
	15	BCP15	C15 - C17	0.308582	-0.724351	0.329242	0.302801	0.000564
	16	BCP16	C13 - C15	0.275619	-0.599488	0.175696	0.245914	0.001023
	17	BCP17	C13 - H36	0.010812	0.032292	1.51799	-0.000802	0.086891
	18	BCP18	C15 - H16	0.272863	-1.01005	0.022018	0.295758	3.5e-05
	19	BCP19	O10 - C17	0.268299	-0.134916	0.128691	0.410366	0.00102
	20	BCP20	C17 - H18	0.279049	-1.07349	0.062976	0.308162	0.000479
	21	BCP21	H3 - O19	0.004818	0.019391	0.747429	-0.001042	0.470892
	22	BCP22	H14 - C26	0.010217	0.032177	0.770932	-0.000957	0.091878
	23	BCP23	C13 - C20	0.007195	0.025943	0.742942	-0.001317	0.522889
	24	BCP24	O1 - H21	0.011655	0.038525	0.084848	-0.000498	0.025104
	25	BCP25	O19 - C20	0.263146	-0.096085	0.086827	0.398666	0.001261
	26	BCP26	O1 - O28	0.005781	0.023908	1.14771	-0.000714	0.016863
	27	BCP27	C20 - H21	0.283119	-1.13403	0.054061	0.319542	0.000514
	28	BCP28	C20 - C22	0.311051	-0.737387	0.327511	0.30664	0.000483
	29	BCP29	C20 - H36	0.005197	0.016962	0.858535	-0.000832	0.091891
	30	BCP30	C22 - H23	0.273253	-1.01711	0.020587	0.296883	6.3e-05
	31	BCP31	C24 - C26	0.309227	-0.727054	0.332411	0.303951	0.000536
	32	BCP32	C22 - C24	0.275262	-0.599052	0.174288	0.245141	0.001172
	33	BCP33	C24 - H25	0.272991	-1.01253	0.02169	0.29613	4.1e-05
	34	BCP34	O19 - C26	0.266645	-0.136935	0.123605	0.406417	0.001005
	35	BCP35	C26 - H27	0.279285	-1.07884	0.062182	0.308945	0.0005
	36	BCP36	H9 - C29	0.009507	0.030941	1.58457	-0.00095	0.359422
	37	BCP37	H21 - O28	0.010173	0.035929	0.025501	-0.000694	0.031135
	38	BCP38	O28 - C29	0.266666	-0.12825	0.121987	0.406456	0.001044
	39	BCP39	C29 - H30	0.279574	-1.08266	0.061281	0.309631	0.000488
	40	BCP40	H9 - C35	0.0084	0.030585	4.90264	-0.001182	0.522143
	41	BCP41	C29 - C31	0.30913	-0.726699	0.331537	0.303731	0.00054
	42	BCP42	C31 - C33	0.275327	-0.599215	0.175648	0.245334	0.001136
	43	BCP43	C31 - H32	0.273135	-1.01368	0.021784	0.296401	4.2e-05
	44	BCP44	O28 - C35	0.262931	-0.09791	0.091577	0.398264	0.001268
	45	BCP45	C33 - C35	0.310612	-0.735521	0.327301	0.305962	0.000474
	46	BCP46	C33 - H34	0.273706	-1.01905	0.020943	0.297576	5.7e-05
	47	BCP47	C35 - H36	0.281537	-1.11994	0.05381	0.316447	0.000529
	Furan4_6
	1	BCP1	C1 - C2	0.275013	-0.597297	0.177605	0.244792	0.001181
	2	BCP2	C2 - C3	0.309593	-0.728615	0.329164	0.303976	0.000522
	3	BCP3	C1 - C4	0.309053	-0.725715	0.329846	0.303063	0.000521
	4	BCP4	C3 - O5	0.266109	-0.11402	0.102209	0.405493	0.001177
	5	BCP5	C4 - O5	0.266129	-0.123398	0.108565	0.405486	0.001158
	6	BCP6	C1 - H6	0.273014	-1.01146	0.02183	0.296049	4.8e-05
	7	BCP7	C2 - H7	0.272731	-1.00793	0.022341	0.295498	5e-05
	8	BCP8	C4 - H8	0.280128	-1.09711	0.057787	0.312077	0.000483
	9	BCP9	C3 - H9	0.280687	-1.10318	0.056235	0.313318	0.000443
	10	BCP10	H9 - C11	0.008916	0.027488	1.85783	-0.000816	0.119296
	11	BCP11	O5 - O14	0.007399	0.028976	2.13282	-0.000777	0.072904
	12	BCP12	C10 - C11	0.274201	-0.594773	0.175393	0.243535	0.001154
	13	BCP13	C12 - O14	0.266273	-0.117085	0.112799	0.405735	0.001103
	14	BCP14	C11 - C12	0.309808	-0.728857	0.334028	0.304774	0.000518
	15	BCP15	C13 - O14	0.265183	-0.106311	0.100329	0.403362	0.001166
	16	BCP16	C10 - C13	0.309996	-0.73001	0.33166	0.304812	0.000504
	17	BCP17	C10 - H15	0.272923	-1.01144	0.022448	0.295998	5.1e-05
	18	BCP18	C11 - H16	0.273071	-1.01331	0.022412	0.296334	5e-05
	19	BCP19	C13 - H17	0.280636	-1.10424	0.055663	0.31339	0.000489
	20	BCP20	C12 - H18	0.280134	-1.09293	0.057721	0.311229	0.000474
	21	BCP21	C4 - H26	0.011276	0.036064	0.884719	-0.000987	0.105688
	22	BCP22	H17 - C21	0.009535	0.02987	1.34126	-0.000897	0.338752
	23	BCP23	C19 - C20	0.275364	-0.599262	0.17575	0.245365	0.001151
	24	BCP24	C20 - C21	0.308874	-0.725613	0.331737	0.303319	0.000549
	25	BCP25	C3 - H26	0.008061	0.033288	2.70436	-0.001523	0.286716
	26	BCP26	C19 - C22	0.311018	-0.737955	0.32615	0.306662	0.000467
	27	BCP27	C22 - O23	0.26298	-0.09456	0.090461	0.398429	0.001262
	28	BCP28	O14 - O23	0.006083	0.025117	1.25208	-0.000779	0.060815
	29	BCP29	C21 - O23	0.266645	-0.134571	0.122498	0.406415	0.001031
	30	BCP30	C19 - H24	0.273705	-1.02039	0.020603	0.297706	6.3e-05
	31	BCP31	C20 - H25	0.272942	-1.0118	0.022046	0.296013	4.1e-05
	32	BCP32	C22 - H26	0.281999	-1.1208	0.054062	0.316876	0.000539
	33	BCP33	C21 - H27	0.279358	-1.08017	0.062069	0.309148	0.000489
	34	BCP34	C4 - C31	0.007268	0.026445	0.333728	-0.001409	0.576104
	35	BCP35	H26 - C31	0.006601	0.020184	0.505487	-0.000794	0.148545
	36	BCP36	H8 - C30	0.009679	0.031164	0.776366	-0.000956	0.077153
	37	BCP37	C28 - C29	0.275456	-0.59972	0.174606	0.245464	0.00114
	38	BCP38	C29 - C30	0.308915	-0.725729	0.331997	0.303402	0.000552
	39	BCP39	H18 - O32	0.00168	0.00796	1.70495	-0.000557	0.141534
	40	BCP40	O14 - H35	0.012236	0.039563	0.083408	-0.000424	0.009843
	41	BCP41	C28 - C31	0.310775	-0.736452	0.327689	0.306316	0.000475
	42	BCP42	C31 - O32	0.263833	-0.096748	0.09063	0.400247	0.001258
	43	BCP43	C30 - O32	0.266952	-0.138094	0.124257	0.407137	0.001016
	44	BCP44	C28 - H33	0.273804	-1.02328	0.020314	0.298109	6.5e-05
	45	BCP45	C29 - H34	0.272868	-1.01131	0.021768	0.295872	3.9e-05
	46	BCP46	O23 - H35	0.007927	0.031736	0.14303	-0.001073	0.115676
	47	BCP47	C31 - H35	0.282931	-1.13115	0.054213	0.318906	0.00054
	48	BCP48	C30 - H36	0.279231	-1.07841	0.062593	0.308861	0.000489
	Furan4_7
	1	BCP1	O1 - C2	0.266615	-0.131637	0.122243	0.406341	0.001036
	2	BCP2	C2 - H3	0.279456	-1.08091	0.061657	0.309318	0.000494
	3	BCP3	C2 - C4	0.30913	-0.726789	0.33148	0.303782	0.000548
	4	BCP4	C8 - H21	0.008344	0.029981	2.4244	-0.001235	0.486562
	5	BCP5	C4 - C6	0.275332	-0.599309	0.175386	0.245312	0.001131
	6	BCP6	C4 - H5	0.273002	-1.01222	0.02195	0.29611	4.1e-05
	7	BCP7	O1 - C8	0.263013	-0.096272	0.093775	0.398503	0.001252
	8	BCP8	C6 - C8	0.310756	-0.736833	0.327767	0.30641	0.000467
	9	BCP9	C6 - H7	0.274093	-1.02367	0.020885	0.29849	6.2e-05
	10	BCP10	C8 - H9	0.282305	-1.12102	0.054156	0.317124	0.000497
	11	BCP11	H9 - O10	0.010813	0.039336	1.50138	-0.00054	0.031928
	12	BCP12	O10 - C11	0.266015	-0.139596	0.12564	0.404933	0.001018
	13	BCP13	C11 - H12	0.279147	-1.07649	0.062798	0.308625	0.000492
	14	BCP14	C11 - C13	0.309164	-0.726779	0.332468	0.304016	0.00056
	15	BCP15	C13 - H14	0.272778	-1.00891	0.021051	0.295579	3.3e-05
	16	BCP16	C13 - C15	0.275925	-0.601993	0.17214	0.246291	0.001025
	17	BCP17	C15 - C17	0.310689	-0.735689	0.324371	0.306729	0.000428
	18	BCP18	C15 - O19	0.006666	0.026739	1.75991	-0.001098	0.324004
	19	BCP19	C15 - H16	0.274901	-1.0389	0.01854	0.30103	5.8e-05
	20	BCP20	O10 - C17	0.263017	-0.109762	0.106711	0.398483	0.001121
	21	BCP21	C17 - H18	0.280819	-1.09979	0.058833	0.31308	0.000492
	22	BCP22	O1 - O19	0.006401	0.026035	0.550879	-0.000691	0.022263
	23	BCP23	H16 - C24	0.009033	0.027754	1.94156	-0.000825	0.110143
	24	BCP24	C2 - H21	0.008684	0.028448	1.97124	-0.000894	0.498377
	25	BCP25	O19 - C20	0.266104	-0.105045	0.101825	0.405541	0.001178
	26	BCP26	C20 - H21	0.280604	-1.10326	0.055523	0.313198	0.000484
	27	BCP27	C20 - C22	0.309829	-0.729715	0.329278	0.304392	0.000505
	28	BCP28	C22 - H23	0.272935	-1.01119	0.022098	0.295971	4.9e-05
	29	BCP29	O19 - C26	0.266581	-0.121351	0.112247	0.40647	0.001129
	30	BCP30	C22 - C24	0.274812	-0.596871	0.176773	0.244483	0.001163
	31	BCP31	C24 - C26	0.309325	-0.727243	0.330165	0.30376	0.000532
	32	BCP32	C24 - H25	0.272973	-1.01176	0.022288	0.296068	4.7e-05
	33	BCP33	C26 - H27	0.280188	-1.09369	0.059248	0.311609	0.000435
	34	BCP34	H18 - C35	0.010457	0.035396	1.15666	-0.001035	0.033338
	35	BCP35	H27 - O28	0.006937	0.025333	0.130806	-0.000803	0.04566
	36	BCP36	O1 - H30	0.008868	0.03279	0.055011	-0.000883	0.053018
	37	BCP37	H9 - C29	0.006176	0.017989	0.766922	-0.000667	1.05235
	38	BCP38	O19 - H30	0.009421	0.035194	0.286647	-0.001131	0.127269
	39	BCP39	O28 - C29	0.2628	-0.100156	0.093682	0.39774	0.00119
	40	BCP40	C29 - H30	0.282884	-1.12784	0.05464	0.31833	0.000568
	41	BCP41	C29 - C31	0.311007	-0.736737	0.330644	0.306882	0.000484
	42	BCP42	C31 - H32	0.273629	-1.02072	0.020033	0.297626	5.2e-05
	43	BCP43	C33 - C35	0.309637	-0.728864	0.33351	0.304905	0.000526
	44	BCP44	C31 - C33	0.275655	-0.600972	0.173599	0.245726	0.001108
	45	BCP45	C33 - H34	0.273506	-1.01889	0.020428	0.297297	3.9e-05
	46	BCP46	O28 - C35	0.264924	-0.138699	0.124431	0.402384	0.001003
	47	BCP47	C35 - H36	0.279262	-1.07812	0.0629	0.308883	0.00053
	Furan4_8
	1	BCP1	C1 - C2	0.27532	-0.599189	0.175122	0.245286	0.001139
	2	BCP2	C2 - C3	0.309388	-0.727625	0.333328	0.304225	0.000539
	3	BCP3	C1 - C4	0.311244	-0.737877	0.328839	0.307421	0.000451
	4	BCP4	C3 - O5	0.265486	-0.130212	0.124272	0.403734	0.001021
	5	BCP5	C4 - O5	0.262636	-0.098849	0.098597	0.397368	0.001175
	6	BCP6	C1 - H6	0.273831	-1.0241	0.019811	0.298195	6.9e-05
	7	BCP7	C2 - H7	0.272761	-1.00963	0.021421	0.295626	4.4e-05
	8	BCP8	C4 - H8	0.280973	-1.10801	0.055095	0.314315	0.000577
	9	BCP9	C3 - H9	0.279365	-1.0802	0.062303	0.309223	0.00051
	10	BCP10	C12 - C19	0.006681	0.021879	0.43107	-0.001056	0.298161
	11	BCP11	C10 - C11	0.275248	-0.598822	0.176359	0.245129	0.001181
	12	BCP12	O5 - H18	0.009419	0.03465	0.11827	-0.000832	0.054717
	13	BCP13	C11 - C12	0.310099	-0.731219	0.331038	0.305012	0.000517
	14	BCP14	C10 - C13	0.309501	-0.727899	0.332301	0.304059	0.000529
	15	BCP15	C12 - O14	0.265895	-0.111082	0.107814	0.405029	0.001111
	16	BCP16	C13 - O14	0.266354	-0.118427	0.114385	0.405892	0.001083
	17	BCP17	C10 - H15	0.273048	-1.01282	0.02175	0.29623	4.7e-05
	18	BCP18	C11 - H16	0.272903	-1.01071	0.021951	0.295943	4.8e-05
	19	BCP19	H17 - O32	0.007193	0.029071	0.697724	-0.001346	0.364886
	20	BCP20	C13 - H17	0.280691	-1.09617	0.058916	0.312227	0.00045
	21	BCP21	C12 - H18	0.281165	-1.10207	0.058465	0.313513	0.000444
	22	BCP22	H8 - C21	0.010801	0.032911	1.65285	-0.000922	0.627298
	23	BCP23	C13 - H24	0.009727	0.029655	0.855718	-0.000922	0.183418
	24	BCP24	C19 - C20	0.275712	-0.60181	0.172596	0.246108	0.000974
	25	BCP25	C20 - C21	0.308856	-0.725435	0.331426	0.303529	0.000567
	26	BCP26	C19 - C22	0.310653	-0.735596	0.324206	0.306733	0.00043
	27	BCP27	C21 - O23	0.266195	-0.138479	0.12438	0.405345	0.001004
	28	BCP28	C22 - O23	0.263247	-0.106744	0.098186	0.398866	0.001145
	29	BCP29	C19 - H24	0.274784	-1.03744	0.019577	0.300692	4.6e-05
	30	BCP30	C20 - H25	0.273139	-1.01287	0.021443	0.296286	3.7e-05
	31	BCP31	C22 - H26	0.281123	-1.10692	0.055522	0.31417	0.000527
	32	BCP32	C21 - H27	0.279188	-1.0767	0.063038	0.308667	0.000499
	33	BCP33	H26 - C30	0.008697	0.034417	1.76922	-0.001511	0.178367
	34	BCP34	H26 - C31	0.009406	0.031946	1.45138	-0.00102	0.199391
	35	BCP35	C2 - H34	0.005283	0.016424	3.68815	-0.000765	0.752339
	36	BCP36	C28 - C29	0.275395	-0.59962	0.175255	0.245446	0.001126
	37	BCP37	O5 - H36	0.009422	0.033563	0.433802	-0.000499	0.020673
	38	BCP38	C29 - C30	0.310919	-0.737098	0.327973	0.306595	0.000466
	39	BCP39	H26 - O32	0.008743	0.038931	15.4109	-0.001195	0.079779
	40	BCP40	C28 - C31	0.309061	-0.726322	0.331056	0.303661	0.000545
	41	BCP41	C30 - O32	0.262942	-0.09539	0.095952	0.398224	0.001223
	42	BCP42	C31 - O32	0.266703	-0.134576	0.124938	0.40653	0.001045
	43	BCP43	C28 - H33	0.273076	-1.01291	0.02174	0.29626	4.1e-05
	44	BCP44	C29 - H34	0.2741	-1.02378	0.02053	0.298502	6.7e-05
	45	BCP45	C31 - H35	0.279248	-1.0779	0.062045	0.308785	0.000504
	46	BCP46	O14 - H36	0.008479	0.031267	0.113547	-0.000908	0.062073
	47	BCP47	C30 - H36	0.282047	-1.1194	0.054624	0.316507	0.00049
	Furan4_9
	1	BCP1	C3 - H17	0.006497	0.020566	0.57378	-0.000916	0.092285
	2	BCP2	C1 - C2	0.275556	-0.600346	0.173754	0.245636	0.001107
	3	BCP3	C2 - C3	0.310758	-0.736893	0.325904	0.306494	0.000449
	4	BCP4	C3 - C22	0.008033	0.025007	0.45126	-0.001101	0.087984
	5	BCP5	C1 - C4	0.308884	-0.725733	0.331207	0.303404	0.000556
	6	BCP6	C3 - O5	0.263845	-0.098419	0.093269	0.400463	0.00121
	7	BCP7	C4 - O5	0.266871	-0.14151	0.124354	0.406907	0.00102
	8	BCP8	C1 - H6	0.272953	-1.01215	0.021672	0.296035	3.8e-05
	9	BCP9	C2 - H7	0.274346	-1.03052	0.020323	0.299481	6.9e-05
	10	BCP10	C4 - H8	0.279167	-1.07724	0.062509	0.308659	0.000494
	11	BCP11	C3 - H9	0.282266	-1.11898	0.054964	0.316844	0.000517
	12	BCP12	C13 - C31	0.008128	0.025664	0.622299	-0.001156	0.097388
	13	BCP13	C10 - C11	0.275281	-0.598829	0.176051	0.245206	0.001148
	14	BCP14	H7 - O14	0.006233	0.024688	0.372854	-0.001018	0.159755
	15	BCP15	C11 - C12	0.30899	-0.726014	0.331569	0.303459	0.000546
	16	BCP16	H9 - O14	0.005384	0.022611	1.79698	-0.001123	0.502968
	17	BCP17	C10 - C13	0.310588	-0.736072	0.326897	0.305968	0.000479
	18	BCP18	C13 - O14	0.263793	-0.098198	0.088788	0.40022	0.001249
	19	BCP19	C12 - O14	0.266995	-0.133342	0.121854	0.407213	0.001034
	20	BCP20	C10 - H15	0.273446	-1.0167	0.021593	0.297099	5.8e-05
	21	BCP21	C11 - H16	0.272999	-1.01273	0.021953	0.296154	4.1e-05
	22	BCP22	C13 - H17	0.282506	-1.1229	0.053277	0.317595	0.000471
	23	BCP23	C12 - H18	0.279408	-1.08085	0.061639	0.309272	0.000489
	24	BCP24	C4 - H26	0.009863	0.030722	0.898082	-0.000938	0.173018
	25	BCP25	H17 - C22	0.011503	0.0389	1.24073	-0.001042	0.029961
	26	BCP26	C20 - C21	0.309042	-0.726069	0.332776	0.303505	0.000549
	27	BCP27	C19 - C20	0.275371	-0.59891	0.175715	0.245456	0.001139
	28	BCP28	C22 - O23	0.263812	-0.111869	0.104693	0.400049	0.001173
	29	BCP29	C19 - C22	0.310387	-0.733845	0.329438	0.305863	0.000444
	30	BCP30	C21 - O23	0.267031	-0.130222	0.122957	0.407387	0.001045
	31	BCP31	C19 - H24	0.274375	-1.02859	0.019588	0.299229	7e-05
	32	BCP32	C20 - H25	0.272544	-1.00653	0.021566	0.295103	4.3e-05
	33	BCP33	C22 - H26	0.280515	-1.10396	0.057034	0.313258	0.000538
	34	BCP34	C21 - H27	0.27965	-1.08325	0.06169	0.309865	0.00047
	35	BCP35	H9 - C31	0.011244	0.037332	1.0819	-0.001038	0.120158
	36	BCP36	C19 - H33	0.005153	0.016222	7.42322	-0.00083	0.341916
	37	BCP37	C29 - C30	0.309458	-0.728153	0.332655	0.304242	0.000516
	38	BCP38	C28 - C29	0.275486	-0.599219	0.176359	0.245663	0.001153
	39	BCP39	C31 - O32	0.2641	-0.112619	0.106715	0.400782	0.001166
	40	BCP40	C12 - H35	0.010018	0.030602	1.18386	-0.000923	0.316686
	41	BCP41	C28 - C31	0.310183	-0.733246	0.328873	0.30536	0.000456
	42	BCP42	C30 - O32	0.266399	-0.125675	0.120962	0.40591	0.001056
	43	BCP43	C28 - H33	0.274253	-1.02431	0.019609	0.298668	6.2e-05
	44	BCP44	C29 - H34	0.273029	-1.01171	0.021189	0.296129	4.6e-05
	45	BCP45	C31 - H35	0.280585	-1.10256	0.058353	0.313179	0.000554
	46	BCP46	C30 - H36	0.279918	-1.08673	0.060898	0.310476	0.000493
	Furan4_10
	1	BCP1	C1 - C2	0.275409	-0.599928	0.175272	0.245441	0.001151
	2	BCP2	C4 - C13	0.006779	0.019237	2.55751	-0.000715	0.303167
	3	BCP3	C2 - C3	0.309424	-0.727934	0.332732	0.304301	0.000548
	4	BCP4	C4 - C22	0.006469	0.02183	18.4033	-0.001195	0.879816
	5	BCP5	C1 - C4	0.310468	-0.73411	0.329106	0.305655	0.000503
	6	BCP6	C4 - O5	0.264081	-0.100081	0.093994	0.401008	0.001239
	7	BCP7	C3 - O5	0.266902	-0.138108	0.122938	0.407034	0.001027
	8	BCP8	C4 - C22	0.006469	0.021831	18.5943	-0.001195	0.876812
	9	BCP9	C1 - H6	0.273222	-1.01056	0.021171	0.296312	3.9e-05
	10	BCP10	C2 - H7	0.272849	-1.0112	0.022093	0.295903	4.3e-05
	11	BCP11	C4 - H8	0.281562	-1.11782	0.053667	0.316067	0.000522
	12	BCP12	C3 - H9	0.279294	-1.07885	0.062016	0.308949	0.000494
	13	BCP13	C3 - H15	0.007863	0.022712	1.00289	-0.000801	0.541221
	14	BCP14	C10 - C11	0.274959	-0.597149	0.173993	0.244824	0.001064
	15	BCP15	C11 - C12	0.309509	-0.728038	0.333329	0.304408	0.000514
	16	BCP16	O5 - H17	0.007201	0.028642	1.21805	-0.00118	0.43874
	17	BCP17	C10 - H26	0.009783	0.030126	3.54433	-0.000763	0.062839
	18	BCP18	C10 - C13	0.310351	-0.733891	0.32683	0.306041	0.000441
	19	BCP19	C12 - O14	0.265874	-0.119285	0.121174	0.404697	0.001038
	20	BCP20	C13 - O14	0.263571	-0.109017	0.103364	0.399582	0.001158
	21	BCP21	C10 - H15	0.274255	-1.03009	0.019943	0.299389	7.5e-05
	22	BCP22	C11 - H16	0.273182	-1.01357	0.021548	0.296447	4.2e-05
	23	BCP23	C13 - H17	0.281478	-1.11125	0.057097	0.314934	0.00056
	24	BCP24	C12 - H18	0.279913	-1.08623	0.060498	0.310375	0.00049
	25	BCP25	H6 - H24	0.004395	0.016911	0.273438	-0.000952	0.167148
	26	BCP26	C19 - C20	0.275409	-0.59993	0.175272	0.245441	0.001151
	27	BCP27	C22 - C31	0.006779	0.019238	2.55734	-0.000715	0.303212
	28	BCP28	C20 - C21	0.309424	-0.727934	0.332733	0.304301	0.000548
	29	BCP29	C19 - C22	0.310467	-0.734107	0.329105	0.305654	0.000503
	30	BCP30	C22 - O23	0.264081	-0.10008	0.093996	0.401008	0.001239
	31	BCP31	C21 - O23	0.266902	-0.138109	0.122939	0.407034	0.001027
	32	BCP32	C19 - H24	0.273222	-1.01056	0.021171	0.296312	3.9e-05
	33	BCP33	C20 - H25	0.272849	-1.0112	0.022093	0.295903	4.3e-05
	34	BCP34	C22 - H26	0.281562	-1.11782	0.053668	0.316067	0.000522
	35	BCP35	C21 - H27	0.279294	-1.07885	0.062016	0.308949	0.000494
	36	BCP36	H8 - C28	0.009783	0.030126	3.54603	-0.000763	0.062789
	37	BCP37	C31 - O32	0.263571	-0.109017	0.103362	0.399582	0.001158
	38	BCP38	C21 - H33	0.007863	0.022712	1.00292	-0.000801	0.54125
	39	BCP39	C28 - C29	0.274958	-0.597147	0.173993	0.244823	0.001064
	40	BCP40	H17 - O32	0.008611	0.030237	0.227692	-0.000685	0.040232
	41	BCP41	C29 - C30	0.309509	-0.728038	0.333328	0.304408	0.000514
	42	BCP42	O14 - H35	0.008611	0.030238	0.227676	-0.000685	0.040229
	43	BCP43	O23 - H35	0.007201	0.028643	1.21812	-0.00118	0.438758
	44	BCP44	C28 - C31	0.310351	-0.733892	0.326831	0.306041	0.000441
	45	BCP45	C30 - O32	0.265875	-0.119283	0.121173	0.404698	0.001038
	46	BCP46	C28 - H33	0.274255	-1.03009	0.019943	0.299389	7.5e-05
	47	BCP47	C29 - H34	0.273182	-1.01357	0.021548	0.296448	4.2e-05
	48	BCP48	C31 - H35	0.281478	-1.11125	0.057097	0.314934	0.00056
	49	BCP49	C30 - H36	0.279913	-1.08623	0.060498	0.310375	0.00049
	Furan4_11
	1	BCP1	C4 - C13	0.007835	0.020885	1.17921	-0.000772	0.043887
	2	BCP2	C1 - C2	0.275393	-0.599046	0.177119	0.24538	0.001164
	3	BCP3	C2 - C3	0.308871	-0.725273	0.331583	0.303141	0.000556
	4	BCP4	C1 - C4	0.30995	-0.732851	0.327382	0.30475	0.000493
	5	BCP5	C4 - O5	0.265371	-0.102284	0.094563	0.403913	0.001251
	6	BCP6	C3 - O5	0.268131	-0.133504	0.12346	0.409902	0.00105
	7	BCP7	C1 - H6	0.273285	-1.01426	0.021817	0.296704	5.5e-05
	8	BCP8	C2 - H7	0.272794	-1.01016	0.022276	0.295733	4.1e-05
	9	BCP9	C4 - H8	0.282215	-1.11838	0.054711	0.316693	0.000457
	10	BCP10	C3 - H9	0.279313	-1.07877	0.061922	0.308964	0.000472
	11	BCP11	C3 - H15	0.009072	0.026456	0.8976	-0.000877	0.253604
	12	BCP12	C10 - H36	0.010225	0.030595	1.84079	-0.000788	0.411637
	13	BCP13	C10 - C11	0.275209	-0.598149	0.173309	0.245201	0.001053
	14	BCP14	C11 - C12	0.309321	-0.727502	0.332305	0.304209	0.000518
	15	BCP15	C10 - C13	0.310566	-0.736286	0.324407	0.30662	0.000414
	16	BCP16	C12 - O14	0.265796	-0.127307	0.127242	0.404559	0.001001
	17	BCP17	C13 - O14	0.264274	-0.103741	0.104979	0.401233	0.001108
	18	BCP18	C10 - H15	0.274442	-1.034	0.020502	0.300009	7.7e-05
	19	BCP19	C11 - H16	0.273261	-1.01496	0.021131	0.296627	3.8e-05
	20	BCP20	C13 - H17	0.282031	-1.10958	0.057561	0.315388	0.000579
	21	BCP21	C12 - H18	0.279305	-1.07754	0.062873	0.308863	0.000519
	22	BCP22	H17 - C19	0.007788	0.024686	0.864959	-0.00103	0.083101
	23	BCP23	O14 - H24	0.006066	0.023857	0.552358	-0.000968	0.103638
	24	BCP24	C20 - C21	0.309028	-0.725954	0.332375	0.303437	0.000544
	25	BCP25	C19 - C20	0.274947	-0.597169	0.175783	0.244846	0.001149
	26	BCP26	H8 - O23	0.011064	0.039338	0.98144	-0.000473	0.014808
	27	BCP27	C22 - O23	0.263269	-0.11038	0.098918	0.398908	0.001183
	28	BCP28	C19 - C22	0.310729	-0.735344	0.328049	0.306191	0.00045
	29	BCP29	C21 - O23	0.267022	-0.130738	0.122462	0.407333	0.001036
	30	BCP30	C19 - H24	0.274195	-1.02853	0.019447	0.29895	7.5e-05
	31	BCP31	C20 - H25	0.272513	-1.00741	0.021863	0.295203	4.3e-05
	32	BCP32	C22 - C30	0.007812	0.029987	0.568222	-0.001501	0.798875
	33	BCP33	C22 - H26	0.281006	-1.10891	0.057196	0.314448	0.000555
	34	BCP34	C21 - H27	0.279656	-1.08346	0.061642	0.309901	0.00047
	35	BCP35	H26 - C31	0.011294	0.034063	1.16772	-0.000945	0.298143
	36	BCP36	C28 - C29	0.275439	-0.599332	0.177177	0.245514	0.001151
	37	BCP37	H8 - O32	0.006488	0.025563	0.171583	-0.000939	0.071349
	38	BCP38	C29 - C30	0.310207	-0.733963	0.326159	0.305108	0.000489
	39	BCP39	C28 - C31	0.308652	-0.724317	0.331308	0.30276	0.000556
	40	BCP40	C30 - O32	0.26457	-0.102422	0.090611	0.402064	0.001273
	41	BCP41	O5 - O32	0.00544	0.024113	0.097535	-0.000766	0.015
	42	BCP42	C31 - O32	0.267914	-0.135012	0.122724	0.409357	0.001068
	43	BCP43	C28 - H33	0.272932	-1.01152	0.022218	0.295977	4.1e-05
	44	BCP44	C29 - H34	0.273403	-1.01487	0.021202	0.296845	5.2e-05
	45	BCP45	C31 - H35	0.279423	-1.08136	0.061661	0.309356	0.000467
	46	BCP46	O5 - H36	0.006392	0.025387	0.177806	-0.000949	0.077459
	47	BCP47	C30 - H36	0.281759	-1.11967	0.053802	0.316492	0.000481
	Furan4_12
	1	BCP1	C4 - H26	0.009468	0.027873	1.60833	-0.000856	1.0861
	2	BCP2	C1 - C2	0.275362	-0.599047	0.176576	0.245361	0.001158
	3	BCP3	C2 - C3	0.309147	-0.726456	0.331022	0.303688	0.000556
	4	BCP4	C1 - C4	0.309702	-0.730842	0.328159	0.304117	0.000492
	5	BCP5	C4 - O5	0.264561	-0.101209	0.095949	0.401935	0.001234
	6	BCP6	C3 - O5	0.268498	-0.131649	0.125303	0.410845	0.001049
	7	BCP7	C1 - H6	0.273707	-1.01714	0.022296	0.297472	5.6e-05
	8	BCP8	C2 - H7	0.272857	-1.0111	0.021738	0.29586	4e-05
	9	BCP9	C4 - H8	0.281447	-1.11624	0.05549	0.3157	0.000479
	10	BCP10	C3 - H9	0.279282	-1.07652	0.06158	0.308645	0.000471
	11	BCP11	H8 - C12	0.009467	0.027871	1.60806	-0.000856	1.08586
	12	BCP12	H6 - C13	0.005526	0.016861	3.02127	-0.000842	0.740094
	13	BCP13	C10 - C11	0.275363	-0.599048	0.176576	0.245362	0.001158
	14	BCP14	C11 - C12	0.309703	-0.730844	0.328159	0.304117	0.000492
	15	BCP15	C10 - C13	0.309148	-0.726457	0.331023	0.303689	0.000556
	16	BCP16	C12 - O14	0.264561	-0.101212	0.095952	0.401935	0.001234
	17	BCP17	C13 - O14	0.268499	-0.131645	0.125302	0.410847	0.001049
	18	BCP18	C10 - H15	0.272857	-1.01109	0.021738	0.295859	4e-05
	19	BCP19	C11 - H16	0.273707	-1.01713	0.022296	0.297471	5.6e-05
	20	BCP20	C13 - H17	0.279281	-1.07652	0.06158	0.308645	0.000471
	21	BCP21	C12 - H18	0.281447	-1.11623	0.05549	0.315699	0.000479
	22	BCP22	C3 - H24	0.005526	0.016861	3.02963	-0.000842	0.741218
	23	BCP23	C22 - H36	0.009468	0.027872	1.60814	-0.000856	1.08309
	24	BCP24	C19 - C20	0.275362	-0.599045	0.176576	0.24536	0.001158
	25	BCP25	C20 - C21	0.309147	-0.726456	0.331022	0.303688	0.000556
	26	BCP26	O14 - O23	0.007028	0.029274	0.007762	-0.000712	0.014631
	27	BCP27	H18 - O23	0.006887	0.027443	0.214513	-0.001075	0.119998
	28	BCP28	C19 - C22	0.309702	-0.730842	0.328159	0.304116	0.000492
	29	BCP29	C22 - O23	0.264562	-0.101203	0.09595	0.401937	0.001234
	30	BCP30	C21 - O23	0.268499	-0.131643	0.125302	0.410847	0.001049
	31	BCP31	C19 - H24	0.273707	-1.01713	0.022296	0.297471	5.6e-05
	32	BCP32	C20 - H25	0.272857	-1.0111	0.021738	0.29586	4e-05
	33	BCP33	O14 - H26	0.006887	0.027442	0.214539	-0.001075	0.12
	34	BCP34	C22 - H26	0.281447	-1.11623	0.05549	0.315699	0.000479
	35	BCP35	C21 - H27	0.279281	-1.07652	0.06158	0.308645	0.000471
	36	BCP36	H18 - C30	0.009468	0.027872	1.60831	-0.000856	1.08478
	37	BCP37	H16 - C31	0.005526	0.016861	3.02547	-0.000842	0.740491
	38	BCP38	C21 - H34	0.005526	0.016861	3.02092	-0.000842	0.739973
	39	BCP39	C28 - C29	0.275362	-0.599047	0.176576	0.245361	0.001158
	40	BCP40	O5 - O32	0.007027	0.029272	0.007877	-0.000712	0.014632
	41	BCP41	H8 - O32	0.006888	0.027444	0.214352	-0.001075	0.119966
	42	BCP42	C29 - C30	0.309703	-0.730846	0.328159	0.304118	0.000492
	43	BCP43	C28 - C31	0.309148	-0.726457	0.331022	0.303689	0.000556
	44	BCP44	C30 - O32	0.264561	-0.101204	0.095948	0.401935	0.001234
	45	BCP45	C31 - O32	0.268498	-0.131647	0.125303	0.410845	0.001049
	46	BCP46	C28 - H33	0.272857	-1.0111	0.021738	0.29586	4e-05
	47	BCP47	C29 - H34	0.273707	-1.01714	0.022295	0.297472	5.6e-05
	48	BCP48	C31 - H35	0.279281	-1.07652	0.06158	0.308645	0.000471
	49	BCP49	O5 - H36	0.006888	0.027445	0.214329	-0.001075	0.119952
	50	BCP50	C30 - H36	0.281447	-1.11624	0.05549	0.3157	0.000479
	Furan4_13
	1	BCP1	C3 - C29	0.007574	0.026134	5.9238	-0.001277	0.401537
	2	BCP2	C1 - C2	0.275184	-0.598151	0.177169	0.245101	0.001179
	3	BCP3	C2 - C3	0.310157	-0.732523	0.327921	0.304875	0.000516
	4	BCP4	C1 - C4	0.309053	-0.72605	0.332356	0.303494	0.000542
	5	BCP5	C3 - O5	0.26492	-0.097904	0.089046	0.402848	0.001278
	6	BCP6	C4 - O5	0.267922	-0.134889	0.121275	0.409432	0.001033
	7	BCP7	C1 - H6	0.272973	-1.01191	0.022491	0.296096	4.3e-05
	8	BCP8	C2 - H7	0.272828	-1.00804	0.021472	0.295573	4.6e-05
	9	BCP9	C4 - H8	0.279443	-1.08058	0.061334	0.309269	0.000474
	10	BCP10	C3 - H9	0.282847	-1.13123	0.053781	0.318905	0.000453
	11	BCP11	C10 - C11	0.275162	-0.598305	0.176535	0.245088	0.001156
	12	BCP12	H9 - O14	0.009664	0.034188	0.042235	-0.000701	0.032314
	13	BCP13	C11 - C12	0.308936	-0.725481	0.33189	0.303321	0.000544
	14	BCP14	C10 - C13	0.310483	-0.734614	0.327798	0.305595	0.000481
	15	BCP15	C13 - O14	0.263598	-0.09703	0.091951	0.399839	0.001275
	16	BCP16	C12 - O14	0.267213	-0.128975	0.12287	0.407734	0.001056
	17	BCP17	C10 - H15	0.27345	-1.01603	0.021258	0.296999	5.7e-05
	18	BCP18	C11 - H16	0.273037	-1.01223	0.02219	0.29617	4.3e-05
	19	BCP19	O5 - H17	0.005746	0.022629	0.163459	-0.00087	0.052745
	20	BCP20	H17 - C29	0.010268	0.030989	1.75938	-0.000822	0.143773
	21	BCP21	C13 - H17	0.281727	-1.12101	0.053584	0.316646	0.000505
	22	BCP22	C12 - H18	0.279562	-1.08245	0.061294	0.309604	0.000478
	23	BCP23	C21 - H27	0.279076	-1.07542	0.062655	0.308374	0.000492
	24	BCP24	C19 - C20	0.275192	-0.59831	0.176473	0.245092	0.001112
	25	BCP25	H7 - C21	0.002614	0.008444	5.40855	-0.000495	0.974233
	26	BCP26	H9 - O23	0.011357	0.037143	0.099077	-0.000439	0.021112
	27	BCP27	C20 - C21	0.308949	-0.725632	0.331549	0.303534	0.000548
	28	BCP28	C12 - H26	0.010197	0.031913	1.59009	-0.000929	0.482444
	29	BCP29	C19 - C22	0.310685	-0.734027	0.330713	0.306066	0.00047
	30	BCP30	C22 - O23	0.263324	-0.095863	0.096977	0.39917	0.001192
	31	BCP31	O14 - O23	0.005796	0.023744	1.10229	-0.000705	0.017409
	32	BCP32	C21 - O23	0.266809	-0.133355	0.125891	0.406839	0.001018
	33	BCP33	C19 - H24	0.273687	-1.02092	0.020662	0.297718	5.6e-05
	34	BCP34	C20 - H25	0.273194	-1.01435	0.02182	0.296514	3.9e-05
	35	BCP35	C22 - H26	0.281147	-1.11208	0.055127	0.314892	0.000517
	36	BCP36	C4 - H34	0.00994	0.029765	1.63694	-0.000896	0.864761
	37	BCP37	C28 - C29	0.275691	-0.599878	0.175248	0.245993	0.001033
	38	BCP38	C20 - H36	0.009523	0.02924	2.4234	-0.000805	0.046069
	39	BCP39	C29 - C30	0.310059	-0.733858	0.321143	0.305262	0.000434
	40	BCP40	C28 - C31	0.308622	-0.724642	0.329058	0.302858	0.000564
	41	BCP41	C30 - O32	0.264489	-0.103227	0.100463	0.401967	0.001168
	42	BCP42	C31 - O32	0.26809	-0.134104	0.1282	0.409876	0.001022
	43	BCP43	C28 - H33	0.272844	-1.00985	0.021781	0.2957	3.5e-05
	44	BCP44	C29 - H34	0.274645	-1.03472	0.020331	0.300311	5.2e-05
	45	BCP45	C31 - H35	0.279092	-1.07417	0.062916	0.30828	0.000479
	46	BCP46	C30 - H36	0.281095	-1.10666	0.057243	0.314169	0.000503
	Furan4_14
	1	BCP1	C4 - O14	0.007697	0.025624	1.06341	-0.000856	0.033069
	2	BCP2	C1 - C2	0.274909	-0.597448	0.175979	0.244643	0.001159
	3	BCP3	C2 - C3	0.309351	-0.727509	0.332242	0.304062	0.000537
	4	BCP4	C1 - C4	0.310549	-0.733208	0.329747	0.305649	0.000499
	5	BCP5	C4 - O5	0.263923	-0.099001	0.094479	0.400417	0.001246
	6	BCP6	C3 - O5	0.267095	-0.128161	0.1201	0.407505	0.001054
	7	BCP7	C1 - H6	0.273117	-1.01377	0.021502	0.296412	5.3e-05
	8	BCP8	C2 - H7	0.273072	-1.01364	0.022101	0.296354	4.3e-05
	9	BCP9	H8 - C29	0.004143	0.01405	0.86273	-0.000675	1.14813
	10	BCP10	C4 - H8	0.281901	-1.12185	0.053342	0.31671	0.000528
	11	BCP11	C3 - H9	0.279511	-1.08218	0.06085	0.309489	0.000479
	12	BCP12	C10 - C11	0.275192	-0.598073	0.177446	0.245085	0.001156
	13	BCP13	C2 - H18	0.008537	0.026716	2.62109	-0.000805	0.152139
	14	BCP14	C11 - C12	0.308909	-0.725254	0.329486	0.302882	0.000524
	15	BCP15	O14 - O23	0.007039	0.027389	0.635738	-0.000678	0.025031
	16	BCP16	C10 - C13	0.309957	-0.730618	0.329514	0.304834	0.000494
	17	BCP17	C13 - O14	0.265306	-0.110439	0.104307	0.403634	0.001159
	18	BCP18	C12 - O14	0.265896	-0.123907	0.109995	0.404972	0.001118
	19	BCP19	C10 - H15	0.2734	-1.01627	0.021335	0.296968	5.1e-05
	20	BCP20	C11 - H16	0.273019	-1.01083	0.021987	0.295989	4.3e-05
	21	BCP21	C13 - H17	0.280678	-1.10271	0.056819	0.313295	0.000466
	22	BCP22	C12 - H18	0.280256	-1.09614	0.058733	0.312094	0.000469
	23	BCP23	H17 - C19	0.009161	0.027905	1.54724	-0.000817	0.175679
	24	BCP24	C19 - C20	0.274523	-0.595853	0.175446	0.244049	0.001161
	25	BCP25	C20 - C21	0.310354	-0.732266	0.33041	0.305322	0.000491
	26	BCP26	H8 - O23	0.011503	0.036865	0.073874	-0.000434	0.00619
	27	BCP27	C19 - C22	0.309594	-0.728018	0.334053	0.304535	0.000522
	28	BCP28	C21 - O23	0.264166	-0.09954	0.094575	0.401028	0.001172
	29	BCP29	C22 - O23	0.266809	-0.119634	0.120572	0.406877	0.001038
	30	BCP30	C19 - H24	0.273046	-1.01307	0.022401	0.296278	4.6e-05
	31	BCP31	C20 - H25	0.273048	-1.01279	0.022051	0.296246	5.3e-05
	32	BCP32	C22 - H26	0.279849	-1.08516	0.059613	0.310121	0.000491
	33	BCP33	C21 - H27	0.281227	-1.11185	0.055218	0.314974	0.00049
	34	BCP34	H27 - C31	0.01099	0.03373	1.74629	-0.000942	0.636464
	35	BCP35	O5 - H34	0.00717	0.028364	0.307599	-0.001019	0.143917
	36	BCP36	C28 - C29	0.275627	-0.600282	0.175734	0.245788	0.001094
	37	BCP37	O5 - H36	0.007121	0.029027	0.350713	-0.00113	0.180811
	38	BCP38	C11 - H36	0.010238	0.031513	2.00656	-0.000872	0.623879
	39	BCP39	C29 - C30	0.310085	-0.734165	0.323807	0.305011	0.000482
	40	BCP40	C28 - C31	0.308531	-0.724081	0.330431	0.302669	0.000569
	41	BCP41	C30 - O32	0.264165	-0.102124	0.090034	0.401216	0.001271
	42	BCP42	C31 - O32	0.268402	-0.139363	0.125517	0.410499	0.001045
	43	BCP43	C28 - H33	0.272948	-1.0111	0.022238	0.295943	3.9e-05
	44	BCP44	C29 - H34	0.274439	-1.02824	0.020784	0.299347	6.2e-05
	45	BCP45	C31 - H35	0.279224	-1.07713	0.062263	0.308685	0.000471
	46	BCP46	C30 - H36	0.282017	-1.1213	0.054798	0.316871	0.000502
	Furan4_15
	1	BCP1	O1 - C2	0.263067	-0.094498	0.092664	0.398642	0.001255
	2	BCP2	C2 - H3	0.282515	-1.12432	0.053402	0.31761	0.000483
	3	BCP3	C2 - C4	0.310856	-0.737135	0.328748	0.306503	0.000469
	4	BCP4	C4 - H5	0.273999	-1.02238	0.020947	0.298277	6.5e-05
	5	BCP5	C6 - C8	0.309008	-0.725981	0.332093	0.303586	0.000553
	6	BCP6	C4 - C6	0.275189	-0.59862	0.175756	0.245099	0.001142
	7	BCP7	C6 - H7	0.272884	-1.01058	0.022358	0.295842	4.1e-05
	8	BCP8	O1 - C8	0.266843	-0.13381	0.123674	0.406851	0.00103
	9	BCP9	C8 - H9	0.279375	-1.07949	0.062032	0.309098	0.000493
	10	BCP10	H3 - O10	0.01007	0.036629	1.15844	-0.000527	0.028728
	11	BCP11	O10 - C11	0.262456	-0.109739	0.108639	0.397137	0.001116
	12	BCP12	C11 - H12	0.280354	-1.09734	0.058576	0.31232	0.000516
	13	BCP13	C11 - C13	0.310626	-0.735479	0.324374	0.306666	0.000429
	14	BCP14	C13 - H14	0.274961	-1.03887	0.018549	0.30109	5.5e-05
	15	BCP15	C13 - C15	0.276044	-0.602691	0.172284	0.246483	0.001018
	16	BCP16	C15 - C17	0.309306	-0.727552	0.332271	0.304266	0.000557
	17	BCP17	C15 - H16	0.272804	-1.00913	0.021003	0.295629	3.4e-05
	18	BCP18	O10 - C17	0.265914	-0.136422	0.125761	0.404726	0.001014
	19	BCP19	C17 - H18	0.279148	-1.07662	0.062736	0.308624	0.000499
	20	BCP20	H3 - O19	0.008031	0.028788	0.085456	-0.000719	0.027434
	21	BCP21	O1 - H21	0.008491	0.030405	0.031316	-0.000743	0.02921
	22	BCP22	O19 - C20	0.265333	-0.105806	0.096218	0.403741	0.001222
	23	BCP23	C20 - H21	0.282389	-1.12352	0.05382	0.317269	0.000438
	24	BCP24	C20 - C22	0.309881	-0.730209	0.331964	0.304477	0.000533
	25	BCP25	H21 - O28	0.008371	0.032135	0.676413	-0.001323	0.403587
	26	BCP26	C22 - H23	0.27258	-1.00563	0.023271	0.295057	5.6e-05
	27	BCP27	H12 - C26	0.009142	0.030365	1.73029	-0.001071	0.366775
	28	BCP28	C22 - C24	0.274383	-0.595336	0.176383	0.243832	0.001192
	29	BCP29	C24 - C26	0.309679	-0.72807	0.334678	0.304419	0.000521
	30	BCP30	C24 - H25	0.273144	-1.01375	0.022236	0.296462	4.9e-05
	31	BCP31	O19 - C26	0.266897	-0.121061	0.117462	0.407093	0.001075
	32	BCP32	C26 - H27	0.280257	-1.09147	0.059212	0.31125	0.000469
	33	BCP33	O1 - O28	0.006507	0.026283	0.541416	-0.000679	0.022222
	34	BCP34	C13 - O28	0.007127	0.027509	2.16471	-0.001063	0.187236
	35	BCP35	H14 - C31	0.009185	0.028533	2.04696	-0.000865	0.185395
	36	BCP36	C22 - H30	0.005201	0.015123	0.788513	-0.000647	0.081564
	37	BCP37	O28 - C29	0.267881	-0.124512	0.11923	0.409587	0.001104
	38	BCP38	C29 - H30	0.279685	-1.08296	0.060962	0.309913	0.000437
	39	BCP39	C29 - C31	0.309073	-0.726159	0.329941	0.303477	0.000534
	40	BCP40	C31 - H32	0.272993	-1.01201	0.022289	0.29611	4.4e-05
	41	BCP41	O28 - C35	0.266201	-0.102204	0.099905	0.405778	0.001206
	42	BCP42	C31 - C33	0.274924	-0.597188	0.17711	0.24466	0.001162
	43	BCP43	C33 - C35	0.309734	-0.729436	0.328328	0.304133	0.000505
	44	BCP44	C33 - H34	0.272979	-1.01188	0.022012	0.296077	4.9e-05
	45	BCP45	C8 - H36	0.00938	0.029396	1.75229	-0.000872	0.559713
	46	BCP46	C35 - H36	0.280741	-1.10598	0.054962	0.313684	0.00047
